# Supplementary material for: 7′-(4-Bromo­phen­yl)-5′,6′,7′,7a’-tetra­hydro­dispiro­[indan-2,5′-pyrrolo­[1,2-c][1,3]thia­zole-6′,2′′-indan]-1,3,1′′-trione
Source: Acta Crystallogr Sect E Struct Rep Online. 2011 Nov 12;67(Pt 12):o3274. doi: 10.1107/S1600536811046514 (PMC3238931; doi:10.1107/S1600536811046514)
Supplement: Supplementary file 2 [file e-67-o3274-Isup2.hkl]

# 
# h,k,l, Fc-squared, Fo-squared, sigma(Fo-squared) and status flag 
# 
data_I
_shelx_title ' astp3m    R = P-1 (R.T.)' 
_shelx_refln_list_code          4 
_shelx_F_calc_maximum      177.83 
_exptl_crystal_F_000       540.00 
_reflns_d_resolution_high  0.7696 
 
loop_ 
 _symmetry_equiv_pos_as_xyz 
 'x, y, z' 
 '-x, -y, -z' 
 
_cell_length_a    10.2871 
_cell_length_b    11.1375 
_cell_length_c    11.5877 
_cell_angle_alpha 115.511 
_cell_angle_beta   90.075 
_cell_angle_gamma  97.347 
 
_shelx_F_squared_multiplier     1.000 
 
loop_ 
 _refln_index_h 
 _refln_index_k 
 _refln_index_l 
 _refln_F_squared_calc 
 _refln_F_squared_meas 
 _refln_F_squared_sigma 
 _refln_observed_status 
   1   0   0     1732.29     1820.43     21.59 o 
   2   0   0      920.49      823.07      9.36 o 
   3   0   0     1040.80     1168.40     13.34 o 
   4   0   0      432.32      360.32      6.03 o 
   5   0   0     1318.40     1410.44     16.67 o 
   6   0   0       35.88       27.91      2.20 o 
   7   0   0       12.21        9.92      2.38 o 
   8   0   0       16.59       14.20      2.84 o 
   9   0   0       53.14       46.12      8.64 o 
  10   0   0      131.91      127.20      8.97 o 
  11   0   0       36.14       41.81      7.82 o 
  12   0   0      114.42       98.93      9.88 o 
  13   0   0       31.40       23.84     12.61 o 
 -13   1   0        1.46       -8.86     11.08 o 
 -12   1   0        1.03        0.21     10.46 o 
 -11   1   0       19.77       14.62     15.40 o 
 -10   1   0      129.72      107.19     10.24 o 
  -9   1   0      526.20      549.95     10.52 o 
  -8   1   0       10.29       12.74      2.49 o 
  -7   1   0      314.31      299.47      5.98 o 
  -6   1   0      515.62      420.91      6.87 o 
  -5   1   0      586.95      607.92      8.30 o 
  -4   1   0     1746.10     1647.95     22.18 o 
  -3   1   0     4490.93     5012.63     58.10 o 
  -2   1   0     8483.47     9078.67     95.49 o 
  -1   1   0     4355.47     4414.15     36.56 o 
   0   1   0      686.89      673.58      7.32 o 
   1   1   0       49.07       92.17      1.50 o 
   2   1   0       50.25       61.77      1.94 o 
   3   1   0     1056.77     1042.28     11.16 o 
   4   1   0      262.79      258.81      4.42 o 
   5   1   0        5.10        6.75      2.20 o 
   6   1   0     1045.29     1095.87     13.93 o 
   7   1   0      113.60      103.41      6.36 o 
   8   1   0      316.56      310.01      8.04 o 
   9   1   0      325.12      349.77     15.88 o 
  10   1   0      190.37      177.54     12.11 o 
  11   1   0      185.97      244.50     17.22 o 
  12   1   0        6.19       -3.47     10.52 o 
  13   1   0       23.75       12.40     12.36 o 
 -13   2   0        7.57       17.91     11.78 o 
 -12   2   0        9.25       18.84     11.03 o 
 -11   2   0       84.27       87.70     12.43 o 
 -10   2   0        0.71        1.74     14.78 o 
  -9   2   0     1173.95     1125.05     17.03 o 
  -8   2   0       23.90       12.76      3.21 o 
  -7   2   0      133.35      158.82      5.76 o 
  -6   2   0     2401.22     2344.88     24.50 o 
  -5   2   0      591.31      654.13      8.11 o 
  -4   2   0       16.04       23.90      1.53 o 
  -3   2   0     6186.85     6385.13     82.39 o 
  -2   2   0     4804.65     5244.97     43.68 o 
  -1   2   0      347.96      448.84      5.05 o 
   0   2   0      141.45      103.86      1.92 o 
   1   2   0     3294.26     3207.11     28.18 o 
   2   2   0     6730.16     7158.87     58.85 o 
   3   2   0      264.96      310.95      4.46 o 
   4   2   0     1097.61     1031.47     12.65 o 
   5   2   0      355.22      352.25      5.93 o 
   6   2   0     2880.03     2826.18     32.03 o 
   7   2   0      339.39      323.16      6.51 o 
   8   2   0      829.93      820.15     13.98 o 
   9   2   0      574.06      553.71     14.49 o 
  10   2   0       30.10       18.53      8.97 o 
  11   2   0        1.25       -1.42      9.47 o 
  12   2   0       15.32       10.02     11.12 o 
 -13   3   0      110.73       90.36     14.28 o 
 -12   3   0       24.89        9.60     10.34 o 
 -11   3   0       33.61       30.38     10.14 o 
 -10   3   0       10.38       12.01      4.65 o 
  -9   3   0       10.18       12.22      3.77 o 
  -8   3   0      289.53      254.97     11.81 o 
  -7   3   0       18.59       15.93      3.05 o 
  -6   3   0      638.00      642.06      9.87 o 
  -5   3   0     1818.56     1824.49     19.36 o 
  -4   3   0        4.59        8.02      1.35 o 
  -3   3   0     9106.26     9670.32     85.44 o 
  -2   3   0     1196.14     1293.65     12.45 o 
  -1   3   0     1741.11     1636.48     33.03 o 
   0   3   0     5019.11     5219.06     55.36 o 
   1   3   0      976.10     1065.45     12.10 o 
   2   3   0     1287.45     1286.75     13.75 o 
   3   3   0      132.47      148.62      3.12 o 
   4   3   0     2658.19     2571.65     26.37 o 
   5   3   0        0.28       -1.99      1.93 o 
   6   3   0      428.66      418.78      7.29 o 
   7   3   0      557.95      569.98     11.01 o 
   8   3   0      138.24      124.63     12.01 o 
   9   3   0       95.93      119.24      7.33 o 
  10   3   0      205.70      206.29     11.36 o 
  11   3   0       10.52       12.21      9.63 o 
  12   3   0       73.98       74.09     13.67 o 
 -13   4   0       12.08       19.50     11.86 o 
 -12   4   0       12.25       -3.10      9.78 o 
 -11   4   0        1.48        2.82      6.04 o 
 -10   4   0       15.43       25.46      5.28 o 
  -9   4   0       25.66       39.89      5.18 o 
  -8   4   0      150.15      161.80      7.16 o 
  -7   4   0      139.71      141.27      8.48 o 
  -6   4   0        5.91        7.20      2.15 o 
  -5   4   0     2166.49     2232.42     21.51 o 
  -4   4   0      793.23      832.71      9.10 o 
  -3   4   0      178.85      160.58      3.28 o 
  -2   4   0        5.04        8.04      1.31 o 
  -1   4   0     2692.99     2814.88     33.38 o 
   0   4   0     6568.60     7192.22     82.77 o 
   1   4   0      497.67      509.46      6.70 o 
   2   4   0      376.58      381.03      5.45 o 
   3   4   0      118.32      116.48      2.91 o 
   4   4   0       35.76       24.92      1.94 o 
   5   4   0      862.85      895.66     12.15 o 
   6   4   0       48.57       44.69      3.20 o 
   7   4   0        9.86        2.73      4.79 o 
   8   4   0      253.77      264.51      9.27 o 
   9   4   0       74.53       82.84      6.76 o 
  10   4   0      163.91      180.77     17.49 o 
  11   4   0       83.42       73.78     12.45 o 
  12   4   0        0.43       -9.61     10.55 o 
 -12   5   0       50.29       54.62     11.59 o 
 -11   5   0      162.77      153.69     10.89 o 
 -10   5   0        1.12       -0.53      4.96 o 
  -9   5   0      135.18      150.41      7.67 o 
  -8   5   0      254.23      243.00     10.29 o 
  -7   5   0      348.42      331.55      9.34 o 
  -6   5   0      123.76      113.84      4.56 o 
  -5   5   0      248.64      250.91      4.94 o 
  -4   5   0      210.85      238.37      4.65 o 
  -3   5   0       18.50       11.02      1.65 o 
  -2   5   0       27.12       28.66      1.68 o 
  -1   5   0      915.05      865.36      9.88 o 
   0   5   0        9.40       10.59      1.47 o 
   1   5   0     1004.93      937.85      9.83 o 
   2   5   0        7.50        4.88      1.54 o 
   3   5   0     1286.15     1292.35     16.07 o 
   4   5   0      637.27      626.09     11.83 o 
   5   5   0      140.23      163.71      5.58 o 
   6   5   0     2094.93     2024.73     32.62 o 
   7   5   0       60.28       80.16      6.18 o 
   8   5   0        4.69        0.35      4.65 o 
   9   5   0        0.93        4.30      5.23 o 
  10   5   0       33.18       36.67      9.09 o 
  11   5   0       53.19       41.24     11.69 o 
 -12   6   0        0.82       -0.38      9.96 o 
 -11   6   0       27.83       28.37      6.41 o 
 -10   6   0       16.85       14.94      5.69 o 
  -9   6   0       55.80       60.42      6.02 o 
  -8   6   0       45.00       58.19      5.71 o 
  -7   6   0       16.28       26.82      4.15 o 
  -6   6   0        9.06        0.32      4.07 o 
  -5   6   0        4.18        3.11      1.79 o 
  -4   6   0       40.45       29.15      3.10 o 
  -3   6   0      902.27      870.27     12.74 o 
  -2   6   0      307.15      363.31      5.15 o 
  -1   6   0      189.44      149.48      3.61 o 
   0   6   0       37.46       40.51      2.17 o 
   1   6   0      166.07      139.04      3.37 o 
   2   6   0      618.32      649.76      7.88 o 
   3   6   0       46.35       34.98      4.89 o 
   4   6   0      129.53      122.95      6.19 o 
   5   6   0       71.13       73.46      5.96 o 
   6   6   0      104.34       99.58      6.29 o 
   7   6   0       28.38       38.25      6.92 o 
   8   6   0       74.15       77.32      6.72 o 
   9   6   0        0.95        4.70      5.59 o 
  10   6   0       17.81       22.54      6.66 o 
 -12   7   0        2.17        1.73      8.06 o 
 -11   7   0        4.88       -3.45      6.19 o 
 -10   7   0       32.53       49.54      6.86 o 
  -9   7   0        1.04       -1.83      5.11 o 
  -8   7   0       45.17       33.87      5.74 o 
  -7   7   0       54.15       56.49      5.56 o 
  -6   7   0        6.37        1.90      4.18 o 
  -5   7   0      489.59      483.00     13.80 o 
  -4   7   0       29.19       25.48      4.20 o 
  -3   7   0     1451.34     1530.32     20.28 o 
  -2   7   0      304.59      338.80     10.62 o 
  -1   7   0       88.88       80.62      3.78 o 
   0   7   0      111.23      118.42      5.22 o 
   1   7   0       89.62       80.21      3.22 o 
   2   7   0        0.56        3.23      2.23 o 
   3   7   0      589.71      612.78     11.97 o 
   4   7   0      214.01      177.65      6.24 o 
   5   7   0      154.39      176.90      7.52 o 
   6   7   0       53.16       61.79      5.77 o 
   7   7   0       16.74       30.20      5.55 o 
   8   7   0       77.87       61.11      6.64 o 
   9   7   0       22.18       28.65      7.18 o 
  10   7   0        1.91        7.53      6.48 o 
 -11   8   0       12.85       23.04      7.54 o 
 -10   8   0       15.13       14.88      6.42 o 
  -9   8   0       23.29       37.30      6.49 o 
  -8   8   0        4.00        1.98      7.23 o 
  -7   8   0      239.82      230.15      9.39 o 
  -6   8   0       27.80       31.33      4.82 o 
  -5   8   0      330.98      329.68      8.42 o 
  -4   8   0        3.35        4.50      3.28 o 
  -3   8   0      118.16      117.03      4.29 o 
  -2   8   0        8.23        8.26      2.24 o 
  -1   8   0      344.22      357.91      6.42 o 
   0   8   0      140.61      134.02      4.21 o 
   1   8   0       77.52       78.33      4.20 o 
   2   8   0       36.63       38.80      3.78 o 
   3   8   0       23.89       26.92      3.74 o 
   4   8   0        3.14        7.97      3.53 o 
   5   8   0        0.99        6.58      5.49 o 
   6   8   0        3.60        1.32      4.64 o 
   7   8   0        0.44        5.24      5.13 o 
   8   8   0        0.89        0.89      5.61 o 
   9   8   0        1.92        9.52      6.04 o 
 -10   9   0        0.13        4.54      6.47 o 
  -9   9   0       18.68       13.23      6.12 o 
  -8   9   0        0.93        6.43      5.33 o 
  -7   9   0        0.24        0.62      4.65 o 
  -6   9   0       30.74       39.41      5.12 o 
  -5   9   0       36.67       37.23      4.08 o 
  -4   9   0      106.29      101.28      5.05 o 
  -3   9   0       21.21       19.10      3.24 o 
  -2   9   0        2.96        1.76      2.92 o 
  -1   9   0       57.44       59.54      3.15 o 
   0   9   0       46.26       47.27      3.42 o 
   1   9   0      166.81      179.59      5.97 o 
   2   9   0      196.31      181.60      6.21 o 
   3   9   0        8.72       10.94      3.69 o 
   4   9   0       77.67       71.07      5.48 o 
   5   9   0        4.05        7.97      4.61 o 
   6   9   0       69.08       69.28      6.40 o 
   7   9   0        1.53       -0.26      5.83 o 
   8   9   0        0.17        1.35      7.63 o 
  -9  10   0        7.30        0.56      5.81 o 
  -8  10   0       36.65       39.51      6.10 o 
  -7  10   0        3.75        9.06      5.02 o 
  -6  10   0       32.29       31.66      5.98 o 
  -5  10   0        8.10        7.65      4.74 o 
  -4  10   0        0.50       -0.58      2.71 o 
  -3  10   0       23.45       17.87      5.52 o 
  -2  10   0        7.23       12.94      5.61 o 
  -1  10   0      106.57      104.65      7.53 o 
   0  10   0       76.36       65.34      7.58 o 
   1  10   0      265.11      251.39     15.13 o 
   2  10   0        0.98        1.38      3.60 o 
   3  10   0        4.85       11.22      3.80 o 
   4  10   0        4.53        2.22      5.49 o 
   5  10   0       18.85       30.55      5.16 o 
   6  10   0       39.01       53.34      6.13 o 
   7  10   0       13.22       17.69      5.81 o 
  -8  11   0        3.86       13.17      4.62 o 
  -7  11   0        2.85       -9.01      8.34 o 
  -6  11   0        1.35       -0.26      7.69 o 
  -5  11   0        1.02        3.24      7.71 o 
  -4  11   0        8.47       10.01      6.45 o 
  -3  11   0        8.89        4.81      5.89 o 
  -2  11   0       20.40       10.89      6.23 o 
  -1  11   0       18.39       27.04      6.46 o 
   0  11   0        7.66        7.82      9.52 o 
   1  11   0        0.63       -9.15      5.65 o 
   2  11   0        2.67        1.38      6.25 o 
   3  11   0       33.28       39.48      8.60 o 
   4  11   0        7.94       10.64      8.29 o 
   5  11   0        0.14       -8.40      7.94 o 
  -6  12   0        0.80      -10.85      7.95 o 
  -5  12   0       25.90       28.74     14.26 o 
  -4  12   0        0.22        1.59     11.11 o 
  -3  12   0        0.35        0.89      6.59 o 
  -2  12   0       18.93        7.24      6.78 o 
  -1  12   0       33.25       38.30      7.43 o 
   0  12   0        1.52       -0.83      6.59 o 
   1  12   0        6.59       -0.09      6.68 o 
   2  12   0        1.90        6.05      7.86 o 
   3  12   0        7.42        6.66      8.97 o 
  -3  13   0        0.66        3.21     12.28 o 
  -2  13   0       33.17       28.35      8.01 o 
  -1  13   0       15.47        9.21      7.35 o 
  -1 -13   1       20.64       21.50      8.03 o 
   0 -13   1       27.38       20.75      7.82 o 
   1 -13   1       25.23       23.81     13.65 o 
   2 -13   1        3.04       -0.10      7.03 o 
   3 -13   1        0.96        5.64      7.25 o 
   4 -13   1        3.28       -3.60      8.15 o 
   5 -13   1       68.75       66.36     16.10 o 
  -4 -12   1        2.62        5.27      4.67 o 
  -3 -12   1       10.15        7.10      4.37 o 
  -2 -12   1        0.65       -1.08      3.56 o 
  -1 -12   1        9.57       14.97      5.69 o 
   0 -12   1        0.18       -4.90      6.35 o 
   1 -12   1       12.67        3.57     10.83 o 
   2 -12   1        2.96        8.04      6.55 o 
   3 -12   1        7.65        8.98      6.48 o 
   4 -12   1       36.08       38.16      3.93 o 
   5 -12   1        6.52       10.20      7.18 o 
   6 -12   1       15.25       14.38      5.05 o 
   7 -12   1        0.86        3.82      6.66 o 
  -6 -11   1        0.24        3.37      5.78 o 
  -5 -11   1       11.02       22.89      5.76 o 
  -4 -11   1       28.24       35.54      5.65 o 
  -3 -11   1        1.00       -2.06      4.22 o 
  -2 -11   1        9.95        6.65      4.18 o 
  -1 -11   1       15.86       20.79      4.26 o 
   0 -11   1       38.88       34.73      4.36 o 
   1 -11   1       35.98       33.98      4.25 o 
   2 -11   1      188.60      191.04      8.77 o 
   3 -11   1       81.51       69.42      5.03 o 
   4 -11   1        5.18       -0.83      4.79 o 
   5 -11   1        0.12       -6.81      4.49 o 
   6 -11   1       47.48       42.40      5.79 o 
   7 -11   1        1.10        0.43      5.64 o 
   8 -11   1        0.34        5.50      6.16 o 
   9 -11   1        3.18        3.73      6.93 o 
  -7 -10   1        4.70       -0.53      6.04 o 
  -6 -10   1       11.60        9.91      5.60 o 
  -5 -10   1       49.67       45.89      6.06 o 
  -4 -10   1       11.89        9.92      4.63 o 
  -3 -10   1       14.39       29.09      4.62 o 
  -2 -10   1       53.66       54.71      4.75 o 
  -1 -10   1        7.21        8.68      3.90 o 
   0 -10   1      187.95      186.30      8.43 o 
   1 -10   1        0.47        2.10      3.61 o 
   2 -10   1      531.14      538.48     12.23 o 
   3 -10   1      203.81      232.84      8.92 o 
   4 -10   1        5.50       15.44      4.18 o 
   5 -10   1       40.71       45.54      4.87 o 
   6 -10   1        2.37        8.74      5.14 o 
   7 -10   1        5.65        1.54      5.42 o 
   8 -10   1       41.73       32.02      6.49 o 
   9 -10   1        1.49        0.46      6.28 o 
  10 -10   1        0.17       -3.88      6.59 o 
  -8  -9   1       21.19        8.42      6.07 o 
  -7  -9   1      250.27      263.79     10.66 o 
  -6  -9   1       22.57       12.00      5.37 o 
  -5  -9   1       85.69       98.78      6.73 o 
  -4  -9   1       15.51       20.71      4.35 o 
  -3  -9   1      173.08      186.04      9.68 o 
  -2  -9   1        6.41        9.51      3.61 o 
  -1  -9   1      454.97      444.41      9.77 o 
   0  -9   1      108.50       98.59      5.58 o 
   1  -9   1      130.76      138.28      5.92 o 
   2  -9   1        1.47       -0.01      3.36 o 
   3  -9   1       87.54       88.72      5.55 o 
   4  -9   1        1.53        3.80      3.62 o 
   5  -9   1        5.79        1.93      3.78 o 
   6  -9   1       14.54       13.83      4.99 o 
   7  -9   1       17.48       22.06      5.52 o 
   8  -9   1       36.74       33.05      6.25 o 
   9  -9   1        3.77       -1.06      5.86 o 
  10  -9   1       12.09       32.49      7.42 o 
  11  -9   1        2.12        0.41      6.96 o 
  -9  -8   1       48.83       54.55      7.52 o 
  -8  -8   1        4.10        2.54      5.66 o 
  -7  -8   1       63.53       77.59      7.06 o 
  -6  -8   1        1.62        0.19      4.47 o 
  -5  -8   1       18.39       14.32      4.10 o 
  -4  -8   1       40.65       37.66      4.20 o 
  -3  -8   1       16.56       21.50      4.93 o 
  -2  -8   1       14.80       12.86      3.40 o 
  -1  -8   1      350.38      362.62     11.61 o 
   0  -8   1       76.45       70.91      4.28 o 
   1  -8   1      303.27      319.69      7.74 o 
   2  -8   1        2.53        7.26      3.22 o 
   3  -8   1      194.29      182.40      9.97 o 
   4  -8   1       81.48       63.08      4.58 o 
   5  -8   1      181.48      200.15      7.16 o 
   6  -8   1      724.96      709.17     13.09 o 
   7  -8   1      144.19      134.76      7.52 o 
   8  -8   1      149.19      161.04      8.48 o 
   9  -8   1        0.73        4.64      5.94 o 
  10  -8   1       18.62       40.89      8.49 o 
  11  -8   1        4.67       18.79      6.89 o 
 -10  -7   1       21.84       28.44      8.21 o 
  -9  -7   1       23.76       27.78      6.54 o 
  -8  -7   1       41.50       45.76      6.38 o 
  -7  -7   1       11.18        4.71      4.93 o 
  -6  -7   1       37.63       35.89      6.18 o 
  -5  -7   1      453.84      450.60     12.48 o 
  -4  -7   1        2.31        0.17      3.25 o 
  -2  -7   1       11.02        0.12      1.86 o 
  -1  -7   1      841.14      911.58     14.27 o 
   0  -7   1        7.97        8.88      2.00 o 
   1  -7   1      773.28      747.18      9.56 o 
   2  -7   1      104.11       84.11      3.61 o 
   3  -7   1       52.84       66.73      4.28 o 
   4  -7   1       50.81       42.63      4.50 o 
   5  -7   1      187.37      204.40      8.05 o 
   6  -7   1      234.07      252.67      7.85 o 
   7  -7   1      166.78      144.77      8.31 o 
   8  -7   1        5.99        0.76      4.99 o 
   9  -7   1      159.50      140.52      8.12 o 
  10  -7   1        7.94       16.71      6.14 o 
  11  -7   1       53.50       61.42      9.07 o 
  12  -7   1       18.13       20.50     11.55 o 
 -11  -6   1        0.28        6.15     10.64 o 
 -10  -6   1       22.98       30.47      7.97 o 
  -9  -6   1        0.62        5.80      5.69 o 
  -8  -6   1      128.58      112.43      7.59 o 
  -7  -6   1       48.10       61.51      5.91 o 
  -6  -6   1      132.13      127.74      5.71 o 
  -5  -6   1      234.05      261.40      7.21 o 
  -4  -6   1      108.17      110.20      4.89 o 
  -3  -6   1      667.13      697.26     10.59 o 
  -2  -6   1        2.17        2.34      1.77 o 
  -1  -6   1      641.82      636.24      8.28 o 
   0  -6   1        0.26        4.36      1.86 o 
   1  -6   1       40.29       30.25      2.16 o 
   2  -6   1      145.27      176.83      8.05 o 
   3  -6   1     1021.67     1120.91     12.86 o 
   4  -6   1       20.90       26.62      2.21 o 
   5  -6   1      743.95      692.51     11.44 o 
   6  -6   1      105.05       90.91      4.96 o 
   7  -6   1      513.65      506.29     16.24 o 
   8  -6   1      130.46      144.94      7.45 o 
   9  -6   1       24.98       14.70      5.11 o 
  10  -6   1       43.11       77.39      8.18 o 
  11  -6   1        8.06       -3.38      7.09 o 
  12  -6   1       11.02       17.94     10.71 o 
 -11  -5   1        3.89        5.51     10.55 o 
 -10  -5   1       28.94       34.65      7.68 o 
  -9  -5   1        6.82       10.10      5.49 o 
  -8  -5   1      323.31      317.03     13.55 o 
  -7  -5   1      555.91      581.12     13.54 o 
  -6  -5   1       39.02       49.61      3.72 o 
  -5  -5   1      622.94      632.11      9.82 o 
  -4  -5   1      123.59      123.42      3.60 o 
  -3  -5   1      861.09      898.92      9.99 o 
  -2  -5   1      732.70      822.25      9.12 o 
  -1  -5   1      666.61      806.02      8.82 o 
   0  -5   1      142.84      145.53      2.95 o 
   1  -5   1     1492.29     1387.62     12.88 o 
   2  -5   1     2081.48     2281.72     23.14 o 
   3  -5   1     2672.89     2462.36     24.65 o 
   4  -5   1      420.79      358.50      5.64 o 
   5  -5   1      970.64      925.56     12.28 o 
   6  -5   1       62.00       69.61      3.61 o 
   7  -5   1      450.42      420.95      9.00 o 
   8  -5   1      386.16      414.12     10.73 o 
   9  -5   1      142.92      124.49      7.13 o 
  10  -5   1        3.92       13.32      5.20 o 
  11  -5   1        1.96        1.63      9.23 o 
  12  -5   1       10.00        8.69      9.61 o 
  13  -5   1        0.33       -0.47     10.90 o 
 -12  -4   1        5.96        0.95     11.42 o 
 -11  -4   1        5.96       15.94     10.59 o 
 -10  -4   1       21.83       32.58     10.28 o 
  -9  -4   1        1.26        8.50      5.03 o 
  -8  -4   1      231.05      210.25      8.63 o 
  -7  -4   1        1.41        2.49      2.87 o 
  -6  -4   1      269.48      261.30      7.29 o 
  -5  -4   1      235.37      243.52      5.14 o 
  -4  -4   1     1174.70     1114.43     12.93 o 
  -3  -4   1       66.00       62.40      2.50 o 
  -2  -4   1      631.66      525.40      6.27 o 
  -1  -4   1     3990.84     4048.99     42.30 o 
   0  -4   1       24.97       19.52      1.40 o 
   1  -4   1     1670.01     1600.43     16.48 o 
   2  -4   1       23.41       14.87      1.89 o 
   3  -4   1      329.54      283.66      8.10 o 
   4  -4   1        4.77        5.61      1.61 o 
   5  -4   1     1282.14     1287.38     14.55 o 
   6  -4   1       67.32       59.59      2.99 o 
   7  -4   1      132.73      136.11      4.72 o 
   8  -4   1      236.62      207.61      6.67 o 
   9  -4   1        1.94       -1.81      3.97 o 
  10  -4   1        1.57       -2.43      5.35 o 
  11  -4   1      178.05      167.78     14.73 o 
  12  -4   1       17.14       29.35     11.38 o 
  13  -4   1       46.44       41.39     13.05 o 
 -12  -3   1        0.64        2.04     11.31 o 
 -11  -3   1      131.95      130.28     14.86 o 
 -10  -3   1       99.92       81.55     11.94 o 
  -9  -3   1       48.05       58.11      5.00 o 
  -8  -3   1      137.30      147.44      6.18 o 
  -7  -3   1       16.85       16.89      2.90 o 
  -6  -3   1      600.09      582.17      8.40 o 
  -5  -3   1     2860.13     2950.84     30.36 o 
  -4  -3   1       37.55       34.36      2.09 o 
  -3  -3   1     3204.57     3240.15     32.21 o 
  -2  -3   1       66.39       55.00      2.02 o 
  -1  -3   1     1366.53     1356.66     14.14 o 
   0  -3   1      571.07      718.68      7.40 o 
   1  -3   1     1188.01     1139.10     11.87 o 
   2  -3   1     1551.30     1728.46     17.71 o 
   3  -3   1      298.87      231.01      3.60 o 
   4  -3   1     1173.27     1225.67     14.72 o 
   5  -3   1     3529.89     3970.80     39.83 o 
   6  -3   1       15.83       28.82      2.43 o 
   7  -3   1      673.17      679.60     10.14 o 
   8  -3   1      390.21      336.14      9.40 o 
   9  -3   1      107.91      111.10      5.48 o 
  10  -3   1       98.13      118.71      8.57 o 
  11  -3   1      161.49      162.14     14.90 o 
  12  -3   1       37.46       39.31     11.67 o 
  13  -3   1        2.78        8.26     11.57 o 
 -12  -2   1       81.04      110.40     15.29 o 
 -11  -2   1       34.82       31.91     13.27 o 
 -10  -2   1      787.80      783.76     19.91 o 
  -9  -2   1       32.92       37.87      5.02 o 
  -8  -2   1      480.44      498.79      8.79 o 
  -7  -2   1      486.34      450.80      7.89 o 
  -6  -2   1       98.62      115.84      4.12 o 
  -5  -2   1     1063.35     1049.51     13.26 o 
  -4  -2   1     1267.27     1314.73     14.28 o 
  -3  -2   1        7.49        6.93      1.32 o 
  -2  -2   1     7107.62     7303.00     64.64 o 
  -1  -2   1     4889.73     5571.99     53.79 o 
   0  -2   1     1155.08     1238.97     13.43 o 
   1  -2   1     4711.88     4811.10     46.48 o 
   2  -2   1    18405.98    19917.91    191.72 o 
   3  -2   1     3813.74     4281.93     42.00 o 
   4  -2   1     2232.03     2253.26     23.97 o 
   5  -2   1     1766.48     1757.76     18.56 o 
   6  -2   1      863.74      939.85     12.21 o 
   7  -2   1      102.34       98.02      4.21 o 
   8  -2   1       56.05       64.35      3.37 o 
   9  -2   1      161.06      146.38      6.63 o 
  10  -2   1        6.40       11.19      5.99 o 
  11  -2   1        0.98        6.98      8.00 o 
  12  -2   1       19.72        0.98      7.72 o 
  13  -2   1       60.46       55.58     13.05 o 
 -12  -1   1       73.18       62.44      9.08 o 
 -11  -1   1        1.72       -2.99      6.83 o 
 -10  -1   1        6.29        5.87      6.21 o 
  -9  -1   1       31.92       21.90     10.22 o 
  -8  -1   1      310.13      310.76      6.82 o 
  -7  -1   1       10.64       11.71      2.39 o 
  -6  -1   1      307.97      280.25      5.59 o 
  -5  -1   1       10.62       35.12      2.07 o 
  -4  -1   1     3439.51     3244.31     32.40 o 
  -3  -1   1      620.18      578.84      8.14 o 
  -2  -1   1     1240.62     1326.75     13.62 o 
  -1  -1   1      566.77      531.16      5.25 o 
   0  -1   1       21.52       18.81      0.74 o 
   1  -1   1      658.82      653.33      7.42 o 
   2  -1   1     2293.22     2469.14     24.24 o 
   3  -1   1     9647.92    10214.87     98.22 o 
   4  -1   1     4097.43     4383.83     43.10 o 
   5  -1   1      114.26       96.44      3.17 o 
   6  -1   1       96.37      110.81      3.47 o 
   7  -1   1      123.26      149.73      4.43 o 
   8  -1   1       13.82        6.67      2.59 o 
   9  -1   1      681.93      709.76     14.58 o 
  10  -1   1       16.53       13.29      6.06 o 
  11  -1   1      192.91      196.18     14.59 o 
  12  -1   1        0.14       -9.88      6.88 o 
  13  -1   1       70.70       68.68     14.63 o 
 -13   0   1       10.21       13.05     11.24 o 
 -12   0   1       25.20       19.15     10.40 o 
 -11   0   1       57.88       75.66      8.42 o 
 -10   0   1       20.38       15.57      6.50 o 
  -9   0   1      259.12      252.77      8.16 o 
  -8   0   1     1954.55     1983.02     26.68 o 
  -7   0   1       58.77       67.37      3.26 o 
  -6   0   1     5253.18     5320.38     57.77 o 
  -5   0   1       56.71       89.79      2.88 o 
  -4   0   1     3495.09     3761.04     37.21 o 
  -3   0   1     1509.12     1498.92     15.33 o 
  -2   0   1     1309.87     1420.55     13.08 o 
  -1   0   1     7223.78     7507.12     67.99 o 
   0   0   1       80.87       47.11      2.46 o 
   1   0   1     5552.30     5743.50     86.20 o 
   2   0   1     1609.44     1864.08     20.06 o 
   3   0   1     2929.93     3227.22     38.89 o 
   4   0   1     2272.20     2323.06     25.72 o 
   5   0   1       65.11      107.32      8.06 o 
   6   0   1      828.38      682.59      9.52 o 
   7   0   1      881.80      885.29     10.86 o 
   8   0   1      726.06      705.99     12.58 o 
   9   0   1      247.49      262.47      7.80 o 
  10   0   1       46.41       30.66     10.47 o 
  11   0   1      107.91      128.20     14.10 o 
  12   0   1       16.06       22.62     10.63 o 
  13   0   1        1.61       -1.34     11.42 o 
 -13   1   1       70.92       68.11     13.75 o 
 -12   1   1       41.56       46.60     11.70 o 
 -11   1   1      189.53      213.05     15.85 o 
 -10   1   1      560.82      511.22     12.31 o 
  -9   1   1        2.85        1.43      3.86 o 
  -8   1   1      403.99      384.34      9.57 o 
  -7   1   1      143.44      167.23      5.39 o 
  -6   1   1      284.00      281.42      5.29 o 
  -5   1   1      144.86      158.10      4.42 o 
  -4   1   1       31.92       20.42      1.39 o 
  -3   1   1      733.71      812.78      9.40 o 
  -2   1   1       41.91       69.68      1.83 o 
  -1   1   1     3954.08     4128.13     58.03 o 
   0   1   1    31624.11    33413.66    491.98 o 
   1   1   1      727.22      865.51     19.33 o 
   2   1   1     6638.98     6594.83     57.70 o 
   3   1   1      805.23      731.56      8.94 o 
   4   1   1     1367.57     1332.46     17.24 o 
   5   1   1     3225.97     3406.30     37.50 o 
   6   1   1       53.49       66.76      4.72 o 
   7   1   1        7.78        6.35      2.98 o 
   8   1   1        1.79        4.93      3.45 o 
   9   1   1       37.10       43.03      4.54 o 
  10   1   1        4.77        7.19      8.63 o 
  11   1   1        1.15        3.14      9.50 o 
  12   1   1        1.24        5.74     10.87 o 
 -13   2   1       26.36       17.31     11.78 o 
 -12   2   1       21.41       26.21     10.94 o 
 -11   2   1       11.76       -4.08      9.09 o 
 -10   2   1      415.54      367.92     13.13 o 
  -9   2   1      128.05      150.45      7.07 o 
  -8   2   1       43.70       38.05      3.85 o 
  -7   2   1      135.81      143.25      5.71 o 
  -6   2   1       32.78       17.76      2.63 o 
  -5   2   1      145.82      146.86      4.24 o 
  -4   2   1      437.76      406.99      5.84 o 
  -3   2   1        3.36        4.56      1.54 o 
  -2   2   1     5324.71     5477.76     64.37 o 
  -1   2   1        6.08        2.82      1.22 o 
   0   2   1    13237.15    14031.24    151.64 o 
   1   2   1     4677.70     4640.38     53.15 o 
   2   2   1     2069.51     2354.52     23.19 o 
   3   2   1      323.58      329.57      4.19 o 
   4   2   1      325.98      296.66      4.49 o 
   5   2   1      727.10      755.80     10.06 o 
   6   2   1      274.86      284.25      5.50 o 
   7   2   1        2.31        4.67      3.23 o 
   8   2   1       37.61       27.40      5.05 o 
   9   2   1       84.02       95.06      6.81 o 
  10   2   1       70.31       74.64      6.69 o 
  11   2   1      118.64      130.12     14.08 o 
  12   2   1       25.35       28.13     11.86 o 
 -13   3   1        5.13        2.19     10.80 o 
 -12   3   1        9.91       22.72     10.41 o 
 -11   3   1       53.40       66.23      6.61 o 
 -10   3   1        6.18        3.02      4.75 o 
  -9   3   1      659.71      670.05     14.22 o 
  -8   3   1       54.63       51.54      4.94 o 
  -7   3   1      633.75      661.77     11.26 o 
  -6   3   1     1302.34     1303.60     14.52 o 
  -5   3   1       55.89       26.93      1.68 o 
  -4   3   1     5657.12     5967.44     58.52 o 
  -3   3   1      498.56      498.63      5.61 o 
  -2   3   1      904.92      902.42     12.04 o 
  -1   3   1      319.22      327.73      6.76 o 
   0   3   1      440.39      458.54      6.33 o 
   2   3   1     3998.50     3985.24     42.23 o 
   3   3   1       11.62       11.11      1.38 o 
   4   3   1      235.38      206.48      3.96 o 
   5   3   1      160.36      188.05      4.02 o 
   6   3   1      366.89      379.65      8.70 o 
   7   3   1      462.32      431.79     10.73 o 
   8   3   1      886.43      888.07     17.73 o 
   9   3   1      309.74      262.67     12.14 o 
  10   3   1       56.42       69.38      8.47 o 
  11   3   1        9.57       25.09     10.42 o 
  12   3   1        6.06       14.56     11.72 o 
 -13   4   1       27.98       13.19     11.59 o 
 -12   4   1        0.30       -2.04      9.87 o 
 -11   4   1       39.08       59.43      6.76 o 
 -10   4   1        0.20        3.54      4.97 o 
  -9   4   1      187.66      184.08     14.49 o 
  -8   4   1      150.35      140.51      7.51 o 
  -7   4   1      321.17      320.23      8.90 o 
  -6   4   1      129.21      112.45      4.30 o 
  -5   4   1       24.00       25.35      2.01 o 
  -4   4   1       66.84       63.32      2.15 o 
  -3   4   1      687.65      582.60      8.35 o 
  -2   4   1     1536.11     1720.03     17.70 o 
  -1   4   1      382.10      269.34      5.19 o 
   0   4   1     1852.79     1891.98     31.42 o 
   1   4   1      292.27      287.14      4.38 o 
   2   4   1     1298.26     1323.42     15.00 o 
   3   4   1      126.16      169.16      3.38 o 
   4   4   1      201.36      167.40      4.38 o 
   5   4   1       23.57       14.36      3.22 o 
   6   4   1      547.35      532.50     11.96 o 
   7   4   1        2.58        4.23      4.12 o 
   8   4   1       76.35       81.80      6.40 o 
   9   4   1      108.75      100.90      7.22 o 
  10   4   1        0.50       -2.86      5.35 o 
  11   4   1        3.98        2.28      9.66 o 
 -12   5   1       13.07        9.16      6.29 o 
 -11   5   1       20.18       27.76      6.28 o 
 -10   5   1        1.77       -2.77      5.01 o 
  -9   5   1        5.99        8.05      4.93 o 
  -8   5   1       65.26       71.82      5.74 o 
  -7   5   1       16.54       33.96      8.22 o 
  -6   5   1        5.56        1.21      1.41 o 
  -5   5   1     1132.67     1115.06     14.20 o 
  -4   5   1      421.18      462.27      5.60 o 
  -3   5   1     2141.69     2106.76     21.43 o 
  -2   5   1      259.76      233.56      4.41 o 
  -1   5   1     2794.42     2979.07     44.81 o 
   0   5   1     3655.36     3993.17     59.07 o 
   1   5   1      362.30      371.13      5.85 o 
   2   5   1      331.59      269.78      4.50 o 
   3   5   1       11.31        9.49      1.86 o 
   4   5   1      201.30      200.88      8.17 o 
   5   5   1      329.49      285.22     11.59 o 
   6   5   1      203.39      191.51      7.55 o 
   7   5   1       10.78       17.00      5.02 o 
   8   5   1       46.68       46.90      6.98 o 
   9   5   1       10.24       25.09      5.75 o 
  10   5   1       36.42       51.02      6.80 o 
  11   5   1        4.03        9.49      7.71 o 
 -12   6   1        7.27       11.06      6.57 o 
 -11   6   1        2.18       -2.20      5.71 o 
 -10   6   1       25.14       26.01      5.87 o 
  -9   6   1      188.79      196.35      8.87 o 
  -8   6   1        3.39        9.84      5.67 o 
  -7   6   1      162.85      160.71      7.54 o 
  -6   6   1      115.51      125.56      6.30 o 
  -5   6   1       40.60       43.40      2.64 o 
  -4   6   1       20.78       23.14      3.04 o 
  -3   6   1      135.52      116.58      2.91 o 
  -2   6   1      217.68      229.06      5.97 o 
  -1   6   1      143.59      141.16      6.44 o 
   0   6   1      199.89      180.92     13.87 o 
   1   6   1       29.57       36.63      1.68 o 
   2   6   1        9.38       16.59      2.79 o 
   4   6   1       88.65       79.52      4.16 o 
   5   6   1      160.58      180.55      7.25 o 
   6   6   1     1063.97     1015.53     30.44 o 
   7   6   1       16.06        8.03      4.58 o 
   8   6   1        5.78       12.41      5.18 o 
   9   6   1        3.68        6.80      5.64 o 
  10   6   1       19.26       37.18      6.84 o 
 -11   7   1       19.08       15.89      5.76 o 
 -10   7   1       10.91       22.05      5.43 o 
  -9   7   1       64.89       65.22      5.77 o 
  -8   7   1        1.76       -1.86      4.24 o 
  -7   7   1       84.85       88.69      5.39 o 
  -6   7   1       23.64       24.54      3.95 o 
  -5   7   1       55.92       50.23      3.81 o 
  -4   7   1      105.24      108.77      8.34 o 
  -3   7   1      458.44      423.33     13.63 o 
  -2   7   1       31.25       63.41      6.83 o 
  -1   7   1       57.23       43.59      5.98 o 
   0   7   1       17.17       16.62      5.60 o 
   1   7   1      185.10      187.78     24.45 o 
   2   7   1      397.47      429.27      6.71 o 
   3   7   1       83.04       95.41      3.64 o 
   4   7   1      549.76      523.60     10.01 o 
   5   7   1      104.02      125.14      6.45 o 
   6   7   1      123.87      117.75      6.80 o 
   7   7   1        1.35        4.96      7.88 o 
   8   7   1        0.74        1.39      5.19 o 
   9   7   1       10.00       11.40      7.19 o 
 -11   8   1        3.98        0.68      6.64 o 
 -10   8   1       17.05       18.22      6.48 o 
  -9   8   1        4.47        7.32      5.58 o 
  -8   8   1        3.32       10.57      5.11 o 
  -7   8   1       47.81       51.28      5.40 o 
  -6   8   1       13.35       20.41      4.01 o 
  -5   8   1        9.65       12.32      2.21 o 
  -4   8   1      160.81      145.31      8.72 o 
  -3   8   1      122.35      138.96     10.66 o 
  -2   8   1       40.92       33.95      5.42 o 
  -1   8   1        2.90       -3.72      5.52 o 
   0   8   1      122.51      125.93      7.10 o 
   1   8   1      123.68      121.22      6.91 o 
   2   8   1        5.63        1.71      4.27 o 
   3   8   1      358.12      343.87      6.08 o 
   4   8   1        3.01        2.57      3.39 o 
   5   8   1        1.39        2.08      4.01 o 
   6   8   1       35.13       26.14      5.07 o 
   7   8   1       69.79       90.28      8.58 o 
   8   8   1       10.05        3.12      5.35 o 
 -10   9   1        6.17        5.23      7.13 o 
  -9   9   1        1.66        3.45      6.08 o 
  -8   9   1        0.13       -0.01      7.11 o 
  -7   9   1        2.00        5.03      4.08 o 
  -6   9   1        6.42       12.16      8.21 o 
  -5   9   1       38.68       22.28      7.18 o 
  -4   9   1       20.39       23.76      5.36 o 
  -3   9   1        0.89       -1.05      4.37 o 
  -2   9   1      126.14      124.23      7.57 o 
  -1   9   1       20.79       33.02      5.55 o 
   0   9   1        0.05       -0.60      4.62 o 
   1   9   1       16.61       18.79      8.99 o 
   2   9   1        0.88       -0.79      4.71 o 
   3   9   1       25.66       33.41      5.87 o 
   4   9   1       46.64       34.04      7.81 o 
   5   9   1        6.66        6.66      3.59 o 
   6   9   1        0.33        4.38      4.38 o 
   7   9   1        0.18        2.22      5.05 o 
  -9  10   1       37.47       58.53     10.65 o 
  -8  10   1        4.12       15.96      9.12 o 
  -7  10   1       55.54       47.73      9.56 o 
  -6  10   1       19.99       12.14      7.92 o 
  -5  10   1        1.99       -1.60      6.90 o 
  -4  10   1        7.66       -1.35      5.28 o 
  -3  10   1        3.60        0.42      5.27 o 
  -2  10   1       16.82       23.96      5.88 o 
  -1  10   1       60.74       63.99      6.83 o 
   0  10   1        6.30        4.05      5.44 o 
   1  10   1      154.50      151.52     12.65 o 
   2  10   1        4.16        3.68      5.65 o 
   3  10   1        1.46       10.84      7.52 o 
   4  10   1        7.51       12.73      7.64 o 
   5  10   1       67.07       83.48     10.07 o 
   6  10   1       26.70       29.12      8.94 o 
  -8  11   1        0.03       -2.25     10.75 o 
  -7  11   1        0.07        8.64      8.81 o 
  -6  11   1        4.76        4.77      8.20 o 
  -5  11   1       13.54       11.34      8.01 o 
  -4  11   1       10.10        1.00     12.29 o 
  -3  11   1        1.39        3.39      5.81 o 
  -2  11   1        1.83       -9.75      5.65 o 
  -1  11   1        0.66        1.80      5.92 o 
   0  11   1        1.06       -0.86      5.98 o 
   1  11   1        4.29        0.56      6.14 o 
   2  11   1        0.34       -1.38      7.45 o 
   3  11   1        3.27       10.66      7.99 o 
   4  11   1        5.80       13.47      8.54 o 
  -5  12   1        0.56        5.87      8.38 o 
  -4  12   1        1.05       -6.24     18.13 o 
  -3  12   1        6.91       16.63     11.90 o 
  -2  12   1        1.14       -2.29      6.55 o 
  -1  12   1        5.35       12.93      9.16 o 
   0  12   1        3.37        3.58      6.97 o 
   1  12   1        2.69       -5.19      6.71 o 
   2  12   1        0.39        6.03      8.65 o 
  -2 -13   2       12.03       19.57      5.18 o 
  -1 -13   2       24.31       27.87      5.14 o 
   0 -13   2        1.31        6.00      4.68 o 
   1 -13   2        3.81        3.07      4.64 o 
   2 -13   2        0.19        0.40      4.60 o 
   3 -13   2        0.13       -3.35      4.61 o 
   4 -13   2        0.79       -3.19      4.58 o 
   5 -13   2       19.12       33.92      5.94 o 
   6 -13   2       29.64       39.35      7.73 o 
  -4 -12   2        9.60        9.29      5.74 o 
  -3 -12   2        9.77       10.53      5.07 o 
  -2 -12   2       66.34       62.15      6.87 o 
  -1 -12   2        2.16        6.72      4.66 o 
   0 -12   2       34.89       34.49      5.18 o 
   1 -12   2        8.98        3.39      4.56 o 
   2 -12   2        6.85       14.98      4.78 o 
   3 -12   2       14.94       13.85      4.82 o 
   4 -12   2       97.78       92.12      6.31 o 
   5 -12   2       26.15       18.23      5.80 o 
   6 -12   2        7.18        8.32      8.26 o 
   7 -12   2       26.65       27.24      6.61 o 
   8 -12   2        3.27        8.05      6.47 o 
  -6 -11   2        0.85       -0.27      5.94 o 
  -5 -11   2        1.44        5.12      5.72 o 
  -4 -11   2        2.30        3.02      4.72 o 
  -3 -11   2        1.29       -4.75      4.87 o 
  -2 -11   2        9.76       12.97      4.61 o 
  -1 -11   2       43.18       42.08      5.07 o 
   0 -11   2       29.83       32.04      4.81 o 
   1 -11   2       13.13       15.99      4.50 o 
   2 -11   2       35.29       26.00      4.79 o 
   3 -11   2        0.00        1.95      4.37 o 
   4 -11   2       11.39       10.71      4.72 o 
   5 -11   2       39.36       44.87      5.45 o 
   6 -11   2       15.33       14.14      9.05 o 
   7 -11   2        0.09        1.05      5.90 o 
   8 -11   2        1.33       -5.33      6.20 o 
   9 -11   2        0.03        3.47      7.56 o 
  -7 -10   2        5.06        0.61      5.91 o 
  -6 -10   2       30.01       37.46      6.47 o 
  -5 -10   2        8.93       18.27      5.73 o 
  -4 -10   2      166.19      171.56      8.20 o 
  -3 -10   2       24.77       27.10      4.67 o 
  -2 -10   2       25.68       33.37      4.61 o 
  -1 -10   2        6.84        8.33      4.06 o 
   0 -10   2       88.64       83.94      5.52 o 
   1 -10   2        1.22        0.82      4.56 o 
   2 -10   2      262.74      254.30      8.15 o 
   3 -10   2        5.89        6.84      4.05 o 
   4 -10   2      172.17      178.40      7.34 o 
   5 -10   2        0.41        3.97      5.24 o 
   6 -10   2      169.07      169.20      8.48 o 
   7 -10   2        2.03        4.75      5.68 o 
   8 -10   2       18.44       21.27      7.67 o 
   9 -10   2        4.05       -3.26      7.56 o 
  10 -10   2       24.72       27.30      8.39 o 
  -8  -9   2        0.88        3.39      6.18 o 
  -7  -9   2      103.44       93.16      7.84 o 
  -6  -9   2       68.93       80.16     13.32 o 
  -5  -9   2      164.32      166.91      9.42 o 
  -4  -9   2       33.55       39.71      4.68 o 
  -3  -9   2       32.29       28.37      4.37 o 
  -2  -9   2       56.41       55.26      4.72 o 
  -1  -9   2        9.95       11.78      3.87 o 
   0  -9   2       64.86       65.47      4.88 o 
   1  -9   2       71.23       80.20      5.07 o 
   2  -9   2      354.17      355.62      8.98 o 
   3  -9   2        0.47        1.19      3.69 o 
   4  -9   2       28.53       19.45      4.29 o 
   5  -9   2      131.13      132.93      6.39 o 
   6  -9   2       23.64       30.99      7.42 o 
   7  -9   2       35.41       32.75      5.91 o 
   8  -9   2      108.52      112.14      7.91 o 
   9  -9   2        0.28        6.94      5.92 o 
  10  -9   2       11.65       24.58      6.93 o 
  11  -9   2        5.15        2.78     12.55 o 
  -9  -8   2        0.97       16.47      8.79 o 
  -8  -8   2        1.96        5.16      5.88 o 
  -7  -8   2       67.33       66.77      6.97 o 
  -6  -8   2      172.29      145.71      7.95 o 
  -5  -8   2      439.63      439.30     10.04 o 
  -4  -8   2        1.58        1.02      3.71 o 
  -3  -8   2      467.71      486.86     10.41 o 
  -2  -8   2      201.06      217.47      7.85 o 
  -1  -8   2      117.43      117.68      6.74 o 
   0  -8   2      565.03      569.19     13.28 o 
   1  -8   2       24.18       27.69      5.73 o 
   2  -8   2      602.37      287.10     14.94 o 
   3  -8   2        6.39        2.42      2.93 o 
   4  -8   2      247.88      254.47      7.84 o 
   5  -8   2       13.07        6.58      4.08 o 
   6  -8   2        8.43       13.32      4.29 o 
   7  -8   2        0.58        3.69      4.84 o 
   8  -8   2       25.34       34.43      5.91 o 
   9  -8   2        0.01       -2.49      6.41 o 
  10  -8   2        0.44       -1.41      5.84 o 
  11  -8   2        3.11        0.65     15.16 o 
 -10  -7   2       18.07       14.61      8.48 o 
  -9  -7   2       64.56       64.51      8.75 o 
  -8  -7   2        5.62        6.65      5.58 o 
  -7  -7   2      307.76      340.01     11.04 o 
  -6  -7   2       24.02       12.18      4.05 o 
  -5  -7   2      185.67      200.02      7.20 o 
  -4  -7   2      132.75      139.21      5.81 o 
  -3  -7   2       59.30       46.03      4.93 o 
  -2  -7   2      300.40      308.86      7.23 o 
  -1  -7   2      993.50     1108.30     14.72 o 
   0  -7   2      184.12      163.49      4.65 o 
   1  -7   2      212.73      242.39      6.42 o 
   2  -7   2      116.43      108.65      3.39 o 
   3  -7   2      663.82      658.63     10.15 o 
   4  -7   2       30.55       18.51      3.14 o 
   5  -7   2      390.70      398.37      8.11 o 
   6  -7   2      280.62      287.22     10.67 o 
   7  -7   2        3.17        5.20      4.11 o 
   8  -7   2      299.10      318.90     10.74 o 
   9  -7   2        3.54       11.86      5.77 o 
  10  -7   2      136.59      150.92     11.38 o 
  11  -7   2      136.76      164.95     23.00 o 
  12  -7   2        0.70        4.21     10.96 o 
 -11  -6   2       27.45       15.03     11.21 o 
 -10  -6   2        0.99        1.81      7.20 o 
  -9  -6   2       25.78       25.08      7.13 o 
  -8  -6   2       40.28       28.74      6.94 o 
  -7  -6   2      259.15      265.81     11.25 o 
  -6  -6   2      131.82      122.79      5.77 o 
  -5  -6   2      292.80      275.77      6.83 o 
  -4  -6   2        0.65        4.11      2.41 o 
  -3  -6   2      475.35      454.08      8.35 o 
  -2  -6   2      194.45      179.13      4.58 o 
  -1  -6   2      729.77      782.57      9.93 o 
   0  -6   2      188.79      208.39      4.17 o 
   1  -6   2     1042.24      986.42     10.73 o 
   2  -6   2      352.27      287.68      7.52 o 
   3  -6   2      967.59      980.22     11.95 o 
   4  -6   2      505.51      513.36      8.03 o 
   5  -6   2      150.70      155.83      4.79 o 
   6  -6   2      668.79      700.86     11.15 o 
   7  -6   2        6.23       13.44      3.54 o 
   8  -6   2       25.58       33.73      7.03 o 
   9  -6   2        0.92       -4.20      4.84 o 
  10  -6   2       14.17       22.15      6.91 o 
  11  -6   2       17.71       10.66     10.23 o 
  12  -6   2        3.35        5.48     10.47 o 
 -11  -5   2       82.54       72.61     13.42 o 
 -10  -5   2       11.37       27.19     10.68 o 
  -9  -5   2       27.58       25.50      6.72 o 
  -8  -5   2      505.88      457.04     12.42 o 
  -7  -5   2       17.38       17.36      3.43 o 
  -6  -5   2       67.81       60.57      3.89 o 
  -5  -5   2     1402.08     1342.58     15.81 o 
  -4  -5   2       14.13       20.48      2.31 o 
  -3  -5   2     1963.08     2046.10     21.89 o 
  -2  -5   2       16.57       14.94      1.94 o 
  -1  -5   2     5116.63     4981.37     52.77 o 
   0  -5   2        0.46        5.35      1.69 o 
   1  -5   2     2455.17     2554.80     31.97 o 
   2  -5   2     1325.96     1265.22     14.12 o 
   3  -5   2     1699.94     1807.20     19.37 o 
   4  -5   2      339.31      410.23     10.03 o 
   5  -5   2      181.77      166.74      7.87 o 
   6  -5   2       14.79       16.33      2.76 o 
   7  -5   2      320.17      327.73      7.53 o 
   8  -5   2     1695.84     1708.86     24.09 o 
   9  -5   2        5.76        8.28      6.39 o 
  10  -5   2        1.54       -0.79      5.93 o 
  11  -5   2       37.39       19.61     10.40 o 
  12  -5   2       44.32       48.33     12.46 o 
  13  -5   2        7.34        2.61     10.81 o 
 -12  -4   2        6.00       26.76     12.49 o 
 -11  -4   2       91.91       71.59     12.35 o 
 -10  -4   2      137.22      128.80     14.11 o 
  -9  -4   2        3.98       -1.15      4.53 o 
  -8  -4   2      245.01      245.66      8.04 o 
  -7  -4   2      934.74      982.03     14.10 o 
  -6  -4   2     1030.86     1006.16     12.71 o 
  -5  -4   2      951.56      889.38     11.20 o 
  -4  -4   2       68.10       71.08      2.91 o 
  -3  -4   2     2712.56     2723.47     30.94 o 
  -2  -4   2        2.00        9.42      1.57 o 
  -1  -4   2      617.14      675.81      8.17 o 
   0  -4   2      350.58      357.71      5.53 o 
   1  -4   2       32.70       33.46      2.62 o 
   2  -4   2     1712.33     1953.49     22.35 o 
   3  -4   2      234.71      234.79      5.02 o 
   4  -4   2       10.61        6.22      2.56 o 
   5  -4   2     1944.44     2037.21     23.33 o 
   6  -4   2      431.74      519.99      8.51 o 
   7  -4   2      537.47      507.40      8.82 o 
   8  -4   2     1351.57     1401.72     20.50 o 
   9  -4   2       27.46       30.31      4.92 o 
  10  -4   2        2.54       -0.71      5.89 o 
  11  -4   2        1.11        7.74      9.92 o 
  12  -4   2       21.16       23.33     10.72 o 
  13  -4   2       28.85       30.38     12.07 o 
 -12  -3   2        3.45       15.59     11.75 o 
 -11  -3   2        0.34       13.60      7.54 o 
 -10  -3   2       30.14       28.34      7.18 o 
  -9  -3   2       77.48       91.86      6.35 o 
  -8  -3   2      171.11      169.49      5.60 o 
  -7  -3   2      499.51      511.79      8.27 o 
  -6  -3   2       20.43       22.88      2.71 o 
  -5  -3   2       76.72       69.18      3.18 o 
  -4  -3   2      134.21      123.82      4.00 o 
  -3  -3   2      432.34      448.31      6.13 o 
  -2  -3   2      728.00      665.83      9.27 o 
  -1  -3   2     4119.25     4192.10     41.15 o 
   0  -3   2     2525.42     2886.53     33.99 o 
   1  -3   2     3044.15     3061.13     30.37 o 
   2  -3   2       80.28       81.91      2.96 o 
   3  -3   2     2341.31     2230.03     22.81 o 
   4  -3   2      126.11      141.36      3.34 o 
   5  -3   2     4527.58     4489.61     60.94 o 
   6  -3   2     2767.64     2786.31     31.63 o 
   7  -3   2      671.09      664.36     11.23 o 
   8  -3   2       90.06      123.31      4.78 o 
   9  -3   2      144.93      126.10      8.36 o 
  10  -3   2       92.70      109.80      8.60 o 
  11  -3   2        3.91       -2.60      6.66 o 
  12  -3   2       27.50       17.54      7.43 o 
  13  -3   2       42.43       57.66     13.60 o 
 -12  -2   2        7.15        9.74     11.19 o 
 -11  -2   2        2.92        9.55      6.94 o 
 -10  -2   2       92.02       95.44      8.80 o 
  -9  -2   2        6.25       -3.48      3.79 o 
  -8  -2   2      692.84      676.87     10.72 o 
  -7  -2   2       54.38       53.82      3.19 o 
  -6  -2   2      962.88      899.86     11.14 o 
  -5  -2   2      766.38      850.72     11.30 o 
  -4  -2   2     6633.16     6892.25     67.26 o 
  -3  -2   2     2004.66     1871.23     19.30 o 
  -2  -2   2     1983.71     2249.79     20.75 o 
  -1  -2   2     3348.76     3412.25     33.46 o 
   0  -2   2      672.74      706.22     11.41 o 
   1  -2   2      101.90       76.64      2.14 o 
   2  -2   2      998.17     1159.27     12.14 o 
   3  -2   2     3005.34     3011.03     29.95 o 
   4  -2   2      121.91      182.65      3.80 o 
   5  -2   2     4153.44     4499.71     53.22 o 
   6  -2   2       63.62       52.53      3.16 o 
   7  -2   2      106.08       95.25      4.57 o 
   8  -2   2      726.95      647.63      9.82 o 
   9  -2   2      176.68      170.06      6.70 o 
  10  -2   2       25.58       15.41      6.51 o 
  11  -2   2       59.11       55.44      7.97 o 
  12  -2   2       26.32       42.25     12.15 o 
  13  -2   2       29.13        3.73     10.88 o 
 -13  -1   2       19.29       22.86     12.54 o 
 -12  -1   2       29.87       14.29     10.60 o 
 -11  -1   2       51.33       50.33     11.23 o 
 -10  -1   2      217.01      236.21     11.60 o 
  -9  -1   2      211.63      192.79      7.50 o 
  -8  -1   2      354.63      369.48      8.06 o 
  -7  -1   2       32.67       29.80      2.78 o 
  -6  -1   2     1025.57     1031.09     12.29 o 
  -5  -1   2      702.48      622.50     15.79 o 
  -4  -1   2     1281.29     1450.75     15.43 o 
  -3  -1   2      378.10      388.83      5.32 o 
  -2  -1   2      710.78      751.34      7.53 o 
  -1  -1   2      477.53      529.62      5.32 o 
   0  -1   2      894.36     1151.24     10.68 o 
   1  -1   2      898.32      873.19      8.10 o 
   2  -1   2     5544.00     6203.64     54.79 o 
   3  -1   2     4757.70     5187.37     55.23 o 
   4  -1   2      928.06      915.26     11.15 o 
   5  -1   2     1082.13     1120.49     13.72 o 
   6  -1   2        0.61        2.69      1.63 o 
   7  -1   2     1503.22     1528.79     16.93 o 
   8  -1   2      427.96      424.91      9.25 o 
   9  -1   2        9.32        7.26      3.84 o 
  10  -1   2      141.86      147.21      9.42 o 
  11  -1   2        7.15       -0.65      8.54 o 
  12  -1   2       67.63       85.62     12.96 o 
  13  -1   2        3.56        6.10     11.54 o 
 -13   0   2       44.38       34.11     12.60 o 
 -12   0   2       76.98       65.88     12.53 o 
 -11   0   2       57.77       80.54     12.20 o 
 -10   0   2      136.76      140.77      8.61 o 
  -9   0   2      278.39      256.46     11.60 o 
  -8   0   2      486.44      461.91     10.73 o 
  -7   0   2      604.69      602.17      9.11 o 
  -6   0   2       38.44       37.71      2.35 o 
  -5   0   2     1554.30     1682.72     17.86 o 
  -4   0   2     1334.78     1258.80     14.66 o 
  -3   0   2     1558.01     1647.47     14.40 o 
  -2   0   2     2111.93     2400.81     23.57 o 
  -1   0   2     1257.89     1429.12     14.96 o 
   0   0   2       76.91       61.01      2.06 o 
   1   0   2     4513.89     4836.46     55.03 o 
   2   0   2     5708.71     5779.71     68.20 o 
   3   0   2     3177.18     3231.59     34.53 o 
   4   0   2     3734.78     3937.20     47.72 o 
   5   0   2     1522.71     1432.02     19.29 o 
   6   0   2        1.40       -0.06      1.37 o 
   7   0   2      821.42      831.12     13.33 o 
   8   0   2       67.12       71.80      4.75 o 
   9   0   2      103.41      104.81      6.58 o 
  10   0   2       62.30       52.48      6.19 o 
  11   0   2       74.60       90.73     12.62 o 
  12   0   2        0.07        2.12     10.47 o 
 -13   1   2       28.05       18.57     11.78 o 
 -12   1   2        3.74       -0.41      9.92 o 
 -11   1   2       28.34       30.61      9.97 o 
 -10   1   2       66.41       68.56      7.25 o 
  -9   1   2       20.92       28.79      5.43 o 
  -8   1   2      707.73      734.39     19.27 o 
  -7   1   2      124.91      126.76      8.02 o 
  -6   1   2     1552.40     1592.46     20.90 o 
  -5   1   2      283.21      324.17      5.47 o 
  -4   1   2     2989.60     3054.80     27.56 o 
  -3   1   2     1140.93     1436.25     17.67 o 
  -2   1   2     5984.78     5815.04    107.68 o 
  -1   1   2     1386.75     1477.62     18.44 o 
   0   1   2     1994.95     2147.94     39.59 o 
   1   1   2      264.41      217.23      4.22 o 
   2   1   2        8.91       10.18      1.29 o 
   3   1   2       31.58       16.06      1.49 o 
   4   1   2       53.82       55.63      2.36 o 
   5   1   2       66.11       86.55      3.12 o 
   6   1   2        3.85        1.27      2.53 o 
   7   1   2       13.24       11.03      3.44 o 
   8   1   2      391.05      366.59     10.39 o 
   9   1   2      104.86      117.72      9.18 o 
  10   1   2        2.73        4.57      5.17 o 
  11   1   2      126.90      126.15     13.96 o 
  12   1   2       23.72       13.72     11.03 o 
 -13   2   2       10.13       30.08     11.66 o 
 -12   2   2        0.33       -7.54      9.18 o 
 -11   2   2       91.40      102.03      7.39 o 
 -10   2   2      132.69      127.65      7.32 o 
  -9   2   2        5.70        1.11      4.93 o 
  -8   2   2      909.18      885.48     19.55 o 
  -7   2   2       67.53       70.58      4.58 o 
  -6   2   2      658.78      647.97      9.05 o 
  -5   2   2      210.58      231.46      7.13 o 
  -4   2   2      654.39      615.46      7.81 o 
  -3   2   2       96.17       90.83      2.22 o 
  -2   2   2     1423.39     1529.54     28.17 o 
  -1   2   2     1363.45     1543.06     23.06 o 
   0   2   2      232.46      258.94      5.63 o 
   1   2   2      339.66      318.50      5.88 o 
   3   2   2      975.05     1020.61     12.99 o 
   4   2   2     1027.79     1071.68     13.34 o 
   5   2   2     1732.30     1829.73     21.27 o 
   6   2   2       31.23       28.40      3.25 o 
   7   2   2      217.98      209.40      7.91 o 
   8   2   2      142.66      147.57      9.07 o 
   9   2   2       18.84       27.34      5.19 o 
  10   2   2        0.12       -3.96      5.11 o 
  11   2   2       39.20       55.14     11.14 o 
  12   2   2       11.15        9.45     10.66 o 
 -13   3   2       35.83       56.91     12.96 o 
 -12   3   2       80.47       72.24     12.30 o 
 -11   3   2       55.72       73.85      6.88 o 
 -10   3   2      341.94      316.97     10.20 o 
  -9   3   2       13.14        5.88      4.40 o 
  -8   3   2       85.59       76.80      5.64 o 
  -7   3   2        6.33        2.73      2.65 o 
  -6   3   2      382.30      391.20      7.78 o 
  -5   3   2       54.62       38.01      2.16 o 
  -4   3   2      440.50      425.83      6.08 o 
  -3   3   2       58.65       91.32      3.13 o 
  -2   3   2     1043.10      911.19     12.96 o 
  -1   3   2     2159.11     2201.88     82.53 o 
   0   3   2     1265.01     1163.60     17.08 o 
   1   3   2     1585.72     1588.89     18.47 o 
   2   3   2     5390.55     5761.47     69.56 o 
   3   3   2      559.63      492.71      6.24 o 
   4   3   2      619.35      664.18      7.57 o 
   5   3   2      185.96      189.22      6.61 o 
   6   3   2       17.61       13.65      5.01 o 
   7   3   2       96.57       81.94      5.65 o 
   8   3   2        6.72       -1.56      4.20 o 
   9   3   2        3.23        3.41      4.88 o 
  10   3   2        7.32        7.47      5.54 o 
  11   3   2        7.02        5.65      6.87 o 
 -12   4   2        0.52       -4.16      5.94 o 
 -11   4   2       25.70       34.22      6.12 o 
 -10   4   2       44.90       28.63      5.65 o 
  -9   4   2       16.50       13.69      4.73 o 
  -8   4   2      124.93      122.42      6.59 o 
  -7   4   2      465.77      508.20     15.01 o 
  -6   4   2      345.35      377.41      9.10 o 
  -5   4   2      219.73      188.51      4.31 o 
  -4   4   2     1361.02     1318.01     17.53 o 
  -3   4   2       76.32       91.22      3.71 o 
  -2   4   2      213.97      186.34      4.54 o 
  -1   4   2      282.28      365.78      5.90 o 
   0   4   2      347.23      326.94      6.84 o 
   1   4   2      102.12      100.98      3.72 o 
   2   4   2       62.56       70.97      6.38 o 
   3   4   2      113.77      101.61      3.37 o 
   4   4   2      690.60      654.13      8.99 o 
   5   4   2        1.48        7.25      3.09 o 
   6   4   2      127.45      130.31      9.46 o 
   7   4   2       68.06       56.64      5.25 o 
   8   4   2       93.42      102.01      6.71 o 
   9   4   2       92.24       73.16      6.65 o 
  10   4   2       20.27       38.24      9.48 o 
  11   4   2       17.67       18.00      6.55 o 
 -12   5   2        6.13        1.95      6.18 o 
 -11   5   2       35.71       56.12      6.85 o 
 -10   5   2        0.51        3.48      5.30 o 
  -9   5   2      231.51      244.20     18.92 o 
  -8   5   2        1.78        8.06      4.47 o 
  -7   5   2     1240.89     1180.68     22.23 o 
  -6   5   2      606.44      624.62     12.69 o 
  -5   5   2      116.46      120.66      4.93 o 
  -3   5   2       61.25       85.78      3.47 o 
  -2   5   2     1160.12     1259.38     15.96 o 
  -1   5   2       99.75      137.09      4.08 o 
   0   5   2      963.02     1033.11     14.99 o 
   1   5   2       45.72       49.80      3.21 o 
   2   5   2      803.04      841.26     17.41 o 
   3   5   2        0.03       -0.14      1.17 o 
   4   5   2        5.07        4.86      1.89 o 
   5   5   2       75.49       80.89      4.95 o 
   6   5   2       25.24       37.00      4.86 o 
   7   5   2       12.94        6.19      4.32 o 
   8   5   2      249.11      257.59      9.30 o 
   9   5   2       78.77       77.05      6.80 o 
  10   5   2        0.74       -1.80      5.68 o 
 -12   6   2        7.25        5.11      6.45 o 
 -11   6   2        0.33        1.55      8.89 o 
 -10   6   2        1.59        2.00      5.47 o 
  -9   6   2       81.94       83.96      6.75 o 
  -8   6   2        5.34       -1.74      4.49 o 
  -7   6   2       17.91       20.56      4.38 o 
  -6   6   2       92.87       80.78      3.68 o 
  -5   6   2       76.28       71.17     11.81 o 
  -4   6   2        5.94        1.49      2.06 o 
  -3   6   2      243.54      228.59      6.68 o 
  -2   6   2      619.83      664.09     11.62 o 
  -1   6   2      143.66      144.68      5.99 o 
   0   6   2      220.10      250.15      7.92 o 
   1   6   2      105.09      111.28      5.64 o 
   2   6   2      436.05      410.69     14.69 o 
   3   6   2       11.75        8.64      3.67 o 
   4   6   2      113.25      123.29      4.15 o 
   5   6   2      183.85      150.62      6.37 o 
   6   6   2       88.44       90.15      5.74 o 
   7   6   2       42.00       41.44      5.79 o 
   8   6   2        0.64        6.92      4.89 o 
   9   6   2        7.80       -2.87      5.40 o 
  10   6   2       16.90       15.82      6.34 o 
 -11   7   2        2.10       -1.29      6.05 o 
 -10   7   2       19.05       17.21      5.95 o 
  -9   7   2       18.29       12.12      6.72 o 
  -8   7   2        4.00        4.59      4.09 o 
  -7   7   2       26.50       29.35      3.88 o 
  -6   7   2       27.17       41.83      5.85 o 
  -5   7   2       20.01       19.35      4.78 o 
  -4   7   2      987.06     1016.87     16.78 o 
  -3   7   2        2.41        4.65      3.29 o 
  -2   7   2      167.09      187.44     10.37 o 
  -1   7   2      281.04      213.08     15.62 o 
   0   7   2      365.98      357.27     32.99 o 
   1   7   2      108.25      109.35      6.25 o 
   2   7   2       81.85       93.67      5.98 o 
   3   7   2        7.20       10.07      4.61 o 
   4   7   2       33.09       35.72     10.72 o 
   5   7   2        1.89        0.37      3.04 o 
   6   7   2      310.28      278.67      9.83 o 
   7   7   2        5.32       -1.91      4.34 o 
   8   7   2        1.79        4.15      4.89 o 
   9   7   2        0.09       -3.35      5.47 o 
 -10   8   2        1.27       -2.18      4.71 o 
  -9   8   2       11.64       15.30      4.39 o 
  -8   8   2       23.55       15.35      6.21 o 
  -7   8   2      131.79      131.13     11.32 o 
  -6   8   2       45.97       47.69      6.09 o 
  -5   8   2      159.52      161.56     10.04 o 
  -4   8   2      123.25      150.72      7.51 o 
  -3   8   2      450.77      427.45     12.52 o 
  -2   8   2      162.18      136.25      7.18 o 
  -1   8   2       95.71       92.90      6.34 o 
   0   8   2       10.54        8.95      4.38 o 
   1   8   2        2.31        0.34      4.48 o 
   2   8   2        3.34       -3.73      4.28 o 
   3   8   2      106.95      133.89      9.64 o 
   4   8   2      103.72       91.32      8.99 o 
   5   8   2       49.39       57.88      8.25 o 
   6   8   2       63.70       66.62      9.13 o 
   7   8   2       41.06       37.86      4.55 o 
   8   8   2        6.65       19.37      5.09 o 
  -9   9   2       11.23        1.81     11.22 o 
  -8   9   2       45.83       63.74      9.68 o 
  -7   9   2      128.13      100.72     10.31 o 
  -6   9   2        2.34        1.98      6.77 o 
  -5   9   2        0.40       10.81      7.06 o 
  -4   9   2        0.09        3.80      6.20 o 
  -3   9   2        3.04       -2.06      4.48 o 
  -2   9   2        6.08        0.95      6.24 o 
  -1   9   2        0.56       -1.03      4.62 o 
   0   9   2        0.64       -1.96      4.91 o 
   1   9   2        2.45        2.60      4.96 o 
   2   9   2       53.11       52.84      6.32 o 
   3   9   2       17.47       17.14      6.90 o 
   4   9   2       23.97       21.57      7.46 o 
   5   9   2        8.50       -0.60      7.15 o 
   6   9   2        6.87        7.70      8.03 o 
   7   9   2       14.46       17.03      8.68 o 
  -8  10   2        2.57       -3.43      8.62 o 
  -7  10   2       13.10       12.19      9.23 o 
  -6  10   2        1.60        5.39      7.69 o 
  -5  10   2        0.29       -1.90      6.72 o 
  -4  10   2       12.56       11.59      6.65 o 
  -3  10   2       39.04       49.03      6.49 o 
  -2  10   2       13.46       15.01      6.41 o 
  -1  10   2        8.14       19.76      5.86 o 
   0  10   2        9.02        6.15      5.83 o 
   1  10   2       29.04       34.64      6.41 o 
   2  10   2       21.03       23.17      9.18 o 
   3  10   2       52.50       52.22      8.52 o 
   4  10   2       16.75       15.29      7.99 o 
   5  10   2       12.01       14.21      8.47 o 
  -7  11   2        2.37        0.12     12.04 o 
  -6  11   2        0.30        6.37     10.56 o 
  -5  11   2        1.55       10.08      7.83 o 
  -4  11   2       17.28       13.33      7.55 o 
  -3  11   2        0.60       -4.88      9.31 o 
  -2  11   2       10.27       15.40      6.51 o 
  -1  11   2        4.42       15.19      6.48 o 
   0  11   2       10.64       13.90      6.44 o 
   1  11   2       32.01       30.57      6.94 o 
   2  11   2        2.38        2.60      9.78 o 
   3  11   2        4.16        6.30      8.27 o 
  -3  12   2        0.50        0.66      8.25 o 
  -2  12   2        3.78        5.89      6.88 o 
  -1  12   2        6.61        4.74      6.97 o 
   1 -14   3        8.01        2.46      5.48 o 
   2 -14   3        4.33        4.87      5.41 o 
  -3 -13   3        4.94        7.46      5.51 o 
  -2 -13   3        2.11        7.62      5.40 o 
  -1 -13   3        9.06        4.40      5.25 o 
   0 -13   3        2.71        4.32      5.19 o 
   1 -13   3        2.89       -3.84      5.12 o 
   2 -13   3        4.38        6.29      5.23 o 
   3 -13   3        5.74       -2.90      5.21 o 
   4 -13   3       23.05       33.47      5.88 o 
   5 -13   3       15.02        8.74      6.72 o 
   6 -13   3        1.03        5.37      6.61 o 
  -5 -12   3       19.02       13.26      6.49 o 
  -4 -12   3       32.31       30.21      5.89 o 
  -3 -12   3        3.15        8.40      5.11 o 
  -2 -12   3       93.16       88.05      6.64 o 
  -1 -12   3        7.50        3.79      5.05 o 
   0 -12   3       44.34       42.84      5.45 o 
   1 -12   3        2.46        7.03      4.91 o 
   2 -12   3       11.34        4.63      4.89 o 
   3 -12   3       26.93       27.78      5.39 o 
   4 -12   3        0.38       -2.70      5.02 o 
   5 -12   3        0.17        3.17      5.24 o 
   6 -12   3       51.77       64.60      7.41 o 
   7 -12   3       20.34       30.94      7.15 o 
   8 -12   3       14.46       14.16      7.02 o 
  -6 -11   3       26.28       21.99      6.66 o 
  -5 -11   3       46.65       41.70     11.65 o 
  -4 -11   3       10.34       10.09      5.11 o 
  -3 -11   3       21.27       19.90      5.94 o 
  -2 -11   3       26.66       40.14      6.13 o 
  -1 -11   3        0.57        2.76      4.54 o 
   0 -11   3       61.27       71.32      5.74 o 
   1 -11   3        2.30       -0.45      4.44 o 
   2 -11   3       10.67       16.95      4.71 o 
   3 -11   3        0.24       -3.31      4.42 o 
   4 -11   3       24.05       28.06      5.22 o 
   5 -11   3        1.96       -1.82      4.90 o 
   6 -11   3       22.86       22.61      6.09 o 
   7 -11   3        2.66        2.70      6.16 o 
   8 -11   3        0.72       -4.37      5.98 o 
   9 -11   3        1.11        9.09      7.58 o 
  -8 -10   3        0.97        9.11      8.16 o 
  -7 -10   3        8.14        9.62      6.33 o 
  -6 -10   3        4.18       -5.37      5.92 o 
  -5 -10   3        0.48        7.46      4.76 o 
  -4 -10   3       29.15       39.11      5.26 o 
  -3 -10   3        2.83        3.99      4.38 o 
  -2 -10   3       73.09       63.88      5.51 o 
  -1 -10   3      110.94      114.46      6.22 o 
   0 -10   3      503.34      500.38     11.29 o 
   1 -10   3       28.35       36.14      4.80 o 
   2 -10   3       14.77        9.19      4.40 o 
   3 -10   3      134.19      131.61      6.64 o 
   4 -10   3      328.21      313.42      9.19 o 
   5 -10   3      234.58      226.88     12.78 o 
   6 -10   3        1.22        1.96      4.96 o 
   7 -10   3       14.66       16.91      6.09 o 
   8 -10   3        4.32       -1.90     14.78 o 
   9 -10   3        4.27        8.61      6.57 o 
  10 -10   3        9.00       -5.43      8.08 o 
  -9  -9   3       28.11       25.86     15.44 o 
  -8  -9   3        0.20        5.30      7.49 o 
  -7  -9   3        2.05        5.46      5.85 o 
  -6  -9   3      168.48      179.26      7.92 o 
  -5  -9   3        0.97        1.28      4.25 o 
  -4  -9   3        3.36        5.08      4.07 o 
  -3  -9   3      302.53      306.70      8.63 o 
  -2  -9   3      172.58      174.98      7.30 o 
  -1  -9   3       40.88       47.12      4.98 o 
   0  -9   3      148.22      148.39      6.51 o 
   1  -9   3        1.33        2.01      3.76 o 
   2  -9   3       94.50       94.12      5.61 o 
   3  -9   3      216.04      252.22      8.21 o 
   4  -9   3      248.63      250.08     13.54 o 
   5  -9   3       16.83       15.25      4.55 o 
   6  -9   3       86.60       75.24      5.87 o 
   7  -9   3       20.32       10.23      5.39 o 
   8  -9   3       29.44       40.23      7.43 o 
   9  -9   3       38.92       30.40     14.29 o 
  10  -9   3       56.98       78.70     15.96 o 
  11  -9   3        0.40        6.98      8.50 o 
 -10  -8   3        5.81        6.12      8.82 o 
  -9  -8   3        6.30       17.71      7.98 o 
  -8  -8   3        0.92        1.35      6.94 o 
  -7  -8   3       57.15       51.47      6.70 o 
  -6  -8   3      241.18      248.51      8.54 o 
  -5  -8   3      186.94      172.42      7.01 o 
  -4  -8   3      142.43      158.14      6.62 o 
  -3  -8   3      287.22      272.17      8.02 o 
  -2  -8   3      461.84      440.92      9.22 o 
  -1  -8   3      158.02      162.30      5.92 o 
   0  -8   3        9.11        5.56      2.85 o 
   1  -8   3       69.73       75.69      4.36 o 
   2  -8   3      143.30      131.86      5.55 o 
   3  -8   3       36.76       36.41      3.97 o 
   4  -8   3        5.49        5.60      3.36 o 
   5  -8   3       63.97       66.75      5.27 o 
   6  -8   3      123.30      126.12      6.49 o 
   7  -8   3        5.87        4.27      5.94 o 
   8  -8   3      208.85      241.42     10.00 o 
   9  -8   3        0.15       -0.40      5.68 o 
  10  -8   3       62.39       70.75      9.24 o 
  11  -8   3        5.51        9.97     10.91 o 
 -10  -7   3       15.61       30.25     11.45 o 
  -9  -7   3       24.97       10.10      7.48 o 
  -8  -7   3      244.34      274.89     13.18 o 
  -7  -7   3       19.15       12.87      4.38 o 
  -6  -7   3      414.40      390.69      9.56 o 
  -5  -7   3      179.74      166.93      5.36 o 
  -4  -7   3       31.52       35.99      3.31 o 
  -3  -7   3      688.39      622.45     12.82 o 
  -2  -7   3      365.54      366.80      6.75 o 
  -1  -7   3      736.51      738.90     10.61 o 
   0  -7   3      874.87      879.79     11.32 o 
   1  -7   3      430.84      450.53      7.32 o 
   2  -7   3      467.71      447.02      7.35 o 
   3  -7   3      106.38      115.80      4.10 o 
   4  -7   3      589.92      584.13      9.90 o 
   5  -7   3      136.04      133.64      5.19 o 
   6  -7   3      216.22      223.90      6.73 o 
   7  -7   3        1.08       -0.23      3.59 o 
   8  -7   3       12.11       15.83      5.26 o 
   9  -7   3        7.33       12.66      5.82 o 
  10  -7   3       34.45       27.67      7.42 o 
  11  -7   3        1.77       -6.04     10.08 o 
  12  -7   3       28.37       39.99     12.44 o 
 -11  -6   3       20.57       23.45     12.43 o 
 -10  -6   3       12.10        9.22     10.25 o 
  -9  -6   3       54.47       46.16      7.79 o 
  -8  -6   3        8.56        6.38      5.99 o 
  -7  -6   3       37.84       29.99      4.00 o 
  -6  -6   3        0.44        1.02      3.22 o 
  -5  -6   3     2652.46     2616.12     30.90 o 
  -4  -6   3      272.30      266.76      5.97 o 
  -3  -6   3      426.96      418.82      7.08 o 
  -2  -6   3      227.05      194.38      5.17 o 
  -1  -6   3      329.91      320.12     11.24 o 
   0  -6   3      477.25      453.64      6.96 o 
   1  -6   3       15.58       17.91      2.56 o 
   2  -6   3      395.26      337.62      6.00 o 
   3  -6   3       34.99       34.77      2.65 o 
   4  -6   3      408.83      407.02      7.02 o 
   5  -6   3      113.10      107.70      4.07 o 
   6  -6   3        4.18        1.74      3.87 o 
   7  -6   3      219.57      186.96      6.26 o 
   8  -6   3      115.53      135.07      8.30 o 
   9  -6   3      125.50      100.81      9.05 o 
  10  -6   3      288.99      274.94     17.93 o 
  11  -6   3       83.58      106.13     13.76 o 
  12  -6   3        1.52       -5.11     10.86 o 
 -11  -5   3      131.94      124.00     14.75 o 
 -10  -5   3        5.41        8.47      9.32 o 
  -9  -5   3      124.50      133.40     14.21 o 
  -8  -5   3       37.18       41.13      4.68 o 
  -7  -5   3     1664.35     1676.18     29.59 o 
  -6  -5   3        1.08        4.28      2.95 o 
  -5  -5   3      639.28      609.83      8.98 o 
  -4  -5   3        0.35        0.35      1.94 o 
  -3  -5   3      768.73      795.53     10.18 o 
  -2  -5   3      852.39      837.46     11.41 o 
  -1  -5   3      975.55      996.38     12.85 o 
   0  -5   3      998.66      976.52     12.23 o 
   1  -5   3       90.60      105.73      3.52 o 
   2  -5   3      953.21      886.18     17.71 o 
   3  -5   3     1741.83     1847.86     21.77 o 
   4  -5   3      722.79      748.92     11.13 o 
   5  -5   3      783.49      755.52     10.08 o 
   6  -5   3      422.00      437.38      7.63 o 
   7  -5   3      403.52      348.04      7.92 o 
   8  -5   3      292.26      287.84      8.91 o 
   9  -5   3       67.54       86.15      6.24 o 
  10  -5   3      199.41      218.17     11.39 o 
  11  -5   3      114.58      120.34     13.47 o 
  12  -5   3       18.40       32.68     12.24 o 
 -12  -4   3       45.64       43.86     13.20 o 
 -11  -4   3      262.07      271.54     13.76 o 
 -10  -4   3        3.85       12.41      8.99 o 
  -9  -4   3        5.18       10.85      7.91 o 
  -8  -4   3      330.15      326.20      8.65 o 
  -7  -4   3      558.99      554.06      8.94 o 
  -6  -4   3      197.01      199.39      5.39 o 
  -5  -4   3      270.50      255.23     14.89 o 
  -4  -4   3       47.52       36.76      2.45 o 
  -3  -4   3     1771.52     1740.45     17.23 o 
  -2  -4   3      181.13      185.63      4.70 o 
  -1  -4   3      197.97      166.44      3.90 o 
   0  -4   3       22.91       19.35      2.00 o 
   1  -4   3     2787.49     2642.58     38.92 o 
   2  -4   3     2140.50     2144.93     26.29 o 
   3  -4   3     1017.09      885.33     10.41 o 
   4  -4   3       72.97       47.02      2.49 o 
   5  -4   3      221.64      197.21      7.54 o 
   6  -4   3       22.43       21.10      3.64 o 
   7  -4   3        1.38        0.16      2.48 o 
   8  -4   3      877.93      916.27     12.73 o 
   9  -4   3        0.79        7.05     15.37 o 
  10  -4   3       22.69       27.00      6.93 o 
  11  -4   3        8.39        4.34      6.66 o 
  12  -4   3        1.56       -4.75      7.62 o 
 -12  -3   3        1.39        4.22     10.67 o 
 -11  -3   3       13.83        9.42      8.67 o 
 -10  -3   3       81.23       79.56     11.92 o 
  -9  -3   3        2.51        5.36      5.54 o 
  -8  -3   3       74.74       73.58      4.28 o 
  -7  -3   3       59.64       60.25      3.46 o 
  -6  -3   3      798.25      790.77     16.40 o 
  -5  -3   3     1777.89     1790.83     19.53 o 
  -4  -3   3        2.20        0.62      1.62 o 
  -3  -3   3     1869.54     1824.64     19.23 o 
  -2  -3   3     2640.91     2794.61     28.19 o 
  -1  -3   3    10772.89    11363.89    109.37 o 
   0  -3   3     5754.93     5854.69     62.24 o 
   1  -3   3     6490.07     7034.00     72.97 o 
   2  -3   3     1036.94      890.11      9.99 o 
   3  -3   3       90.82      105.61      4.49 o 
   4  -3   3       60.15       74.77      2.77 o 
   5  -3   3      785.89      825.60     15.16 o 
   6  -3   3      127.83      162.74      4.88 o 
   7  -3   3       96.31       85.05      3.89 o 
   8  -3   3     1092.81     1134.55     17.56 o 
   9  -3   3       19.77       20.17      4.10 o 
  10  -3   3        4.31        7.76      6.04 o 
  11  -3   3       46.66       46.69      7.85 o 
  12  -3   3      106.35       92.69     14.33 o 
  13  -3   3       33.00       36.48     13.47 o 
 -12  -2   3        7.14        5.72     11.08 o 
 -11  -2   3        0.86       -8.52      9.64 o 
 -10  -2   3      189.75      196.94     10.83 o 
  -9  -2   3      341.20      348.30     10.33 o 
  -8  -2   3      136.54      142.86      6.06 o 
  -7  -2   3      473.03      453.90      7.48 o 
  -6  -2   3     1190.94     1295.89     14.97 o 
  -5  -2   3     3858.99     3946.82     39.74 o 
  -4  -2   3      163.12      192.01      6.70 o 
  -3  -2   3     4293.05     4582.73     45.03 o 
  -2  -2   3      727.97      802.84      9.10 o 
  -1  -2   3    18174.30    19263.52    183.03 o 
   0  -2   3    20316.68    22082.16    182.99 o 
   1  -2   3      498.97      522.03      5.93 o 
   2  -2   3      322.20      296.32      4.23 o 
   3  -2   3     1535.41     1405.53     15.84 o 
   4  -2   3        4.69        8.08      2.41 o 
   5  -2   3     2974.22     3010.47     36.42 o 
   6  -2   3      366.66      402.44      6.86 o 
   7  -2   3      555.14      500.26      8.97 o 
   8  -2   3      189.73      208.52     11.48 o 
   9  -2   3      205.51      176.01      7.88 o 
  10  -2   3      527.16      528.06     22.84 o 
  11  -2   3        4.52       12.23      9.65 o 
  12  -2   3       18.51       -6.62     10.34 o 
  13  -2   3        0.58       -2.54     11.72 o 
 -13  -1   3       18.79        4.30     12.05 o 
 -12  -1   3       19.40       35.33     11.43 o 
 -11  -1   3      131.33      110.75     13.09 o 
 -10  -1   3      197.35      168.75      9.65 o 
  -9  -1   3      120.75      136.00      8.42 o 
  -8  -1   3      427.39      456.56     14.00 o 
  -7  -1   3      320.67      319.26      6.50 o 
  -6  -1   3      202.44      203.51      4.46 o 
  -5  -1   3      119.51      112.93      3.19 o 
  -4  -1   3     3620.89     3789.40     37.66 o 
  -3  -1   3      715.85      718.68      8.12 o 
  -2  -1   3     2542.54     2772.38     25.35 o 
  -1  -1   3      934.76      906.40     17.86 o 
   0  -1   3      199.09      259.78      5.37 o 
   1  -1   3     5898.37     5864.85     70.17 o 
   2  -1   3        9.70       -0.67      0.70 o 
   3  -1   3      241.92      227.54      3.53 o 
   4  -1   3     1906.21     2171.97     22.00 o 
   5  -1   3      787.48      786.58     10.22 o 
   6  -1   3      596.23      557.33      9.76 o 
   7  -1   3       19.38       10.18      3.14 o 
   8  -1   3      146.66      158.60      6.24 o 
   9  -1   3       72.32       72.20      6.00 o 
  10  -1   3        0.74        4.53      4.85 o 
  11  -1   3       30.65       28.86      9.66 o 
  12  -1   3       16.34        0.20     10.45 o 
 -13   0   3        0.04        2.62     11.19 o 
 -12   0   3       48.04       45.77     11.49 o 
 -11   0   3       29.78       32.45      7.03 o 
 -10   0   3       14.34       23.71      6.02 o 
  -9   0   3      162.23      162.75      8.76 o 
  -8   0   3      139.30      147.33      8.05 o 
  -7   0   3      153.45      138.58      5.84 o 
  -6   0   3      675.34      668.29      9.61 o 
  -5   0   3     1020.69     1038.22     11.64 o 
  -4   0   3     1397.74     1346.31     12.30 o 
  -3   0   3      897.16      934.20     11.07 o 
  -2   0   3     1243.25     1330.42     16.21 o 
  -1   0   3     2084.28     2124.80     28.49 o 
   0   0   3      764.12      826.02     10.74 o 
   1   0   3     2410.03     2587.45     32.02 o 
   2   0   3       72.84       37.90      4.38 o 
   3   0   3     5034.39     5153.86     61.35 o 
   4   0   3      456.00      431.23      7.34 o 
   5   0   3     2283.71     2361.18     26.56 o 
   6   0   3      105.89      111.46      4.49 o 
   7   0   3     1298.14     1383.27     19.93 o 
   8   0   3      122.32      123.20      6.69 o 
   9   0   3      225.54      201.23      8.63 o 
  10   0   3        4.33       -2.95      5.00 o 
  11   0   3       57.46       73.28     11.95 o 
  12   0   3       30.53       31.94     11.65 o 
 -13   1   3       10.35        7.91     11.16 o 
 -12   1   3        2.01        3.36      9.72 o 
 -11   1   3      118.50      132.13     14.37 o 
 -10   1   3      197.05      200.96     32.65 o 
  -9   1   3       32.18       31.41      5.81 o 
  -8   1   3     1117.01     1103.03     23.24 o 
  -7   1   3       30.72       42.14      4.39 o 
  -6   1   3      812.25      796.63     11.87 o 
  -5   1   3     1676.74     1738.94     19.91 o 
  -4   1   3       97.16       84.63      2.97 o 
  -3   1   3      154.92      184.97      3.24 o 
  -2   1   3      973.95      958.18     15.33 o 
  -1   1   3     2312.68     2565.38     47.65 o 
   0   1   3     1270.71     1363.25     26.37 o 
   1   1   3      242.30      158.93      4.13 o 
   2   1   3        3.07        2.38      0.80 o 
   3   1   3      612.05      534.79      7.84 o 
   4   1   3     3711.06     3981.62     38.65 o 
   5   1   3     1369.59     1345.44     14.61 o 
   6   1   3      420.06      417.35      8.27 o 
   7   1   3      671.07      651.85     14.73 o 
   8   1   3      251.99      238.96      8.65 o 
   9   1   3       12.42        7.44      4.56 o 
  10   1   3        0.16        1.88      5.07 o 
  11   1   3       12.40       26.07      9.63 o 
  12   1   3       24.11       33.09     11.29 o 
 -13   2   3        4.34       -9.56     10.22 o 
 -12   2   3       21.98       18.96      7.29 o 
 -11   2   3        2.21        1.13      5.35 o 
 -10   2   3       57.44       50.36      6.81 o 
  -9   2   3        7.00        5.20      4.99 o 
  -8   2   3        3.51        2.53     10.31 o 
  -7   2   3      103.52       94.76     10.21 o 
  -6   2   3      598.89      620.37     14.23 o 
  -5   2   3      206.17      221.72      4.44 o 
  -4   2   3     1247.06     1370.23     17.15 o 
  -3   2   3      316.13      319.98     11.66 o 
  -2   2   3      889.10      830.85     11.36 o 
  -1   2   3      866.60     1039.41     31.55 o 
   1   2   3     1530.56     1430.22     18.76 o 
   2   2   3      858.16      777.05     10.99 o 
   3   2   3      259.46      176.69      6.28 o 
   4   2   3       34.39       41.56      2.53 o 
   5   2   3      948.50      877.21     12.94 o 
   6   2   3      178.79      179.01      9.16 o 
   7   2   3      207.32      206.10      7.65 o 
   8   2   3      137.50      140.09      7.17 o 
   9   2   3       28.30       25.83      5.31 o 
  10   2   3        5.46       -3.04      5.11 o 
  11   2   3       48.58       69.19      7.36 o 
  12   2   3        9.39       11.69     10.45 o 
 -12   3   3       11.35       10.20      6.32 o 
 -11   3   3        1.20        3.33      5.39 o 
 -10   3   3        7.88       -0.90      6.10 o 
  -9   3   3       51.71       61.95      5.81 o 
  -8   3   3      529.99      534.87     12.22 o 
  -7   3   3       11.50       14.34      4.25 o 
  -6   3   3       16.07       19.18      4.39 o 
  -5   3   3      590.02      647.91     11.41 o 
  -4   3   3      863.60      775.03     15.95 o 
  -3   3   3      216.39      256.60      6.08 o 
  -2   3   3     2495.97     2387.84     31.04 o 
  -1   3   3      645.80      617.61     28.48 o 
   0   3   3      215.15      201.76      3.63 o 
   1   3   3      386.64      391.00      9.26 o 
   2   3   3       81.05       87.47      3.34 o 
   4   3   3       76.01       78.68      2.88 o 
   5   3   3      112.43      101.20      3.96 o 
   6   3   3      608.30      622.28     20.54 o 
   7   3   3      109.40       99.35      7.92 o 
   8   3   3        9.41       10.67      4.34 o 
   9   3   3       77.17       79.59      6.53 o 
  10   3   3       10.71       17.21      5.79 o 
  11   3   3       85.83      102.34      9.96 o 
 -12   4   3       31.85       35.85      6.84 o 
 -11   4   3       36.03       44.82      6.43 o 
 -10   4   3       39.42       54.11      6.13 o 
  -9   4   3       12.58       13.65      4.73 o 
  -8   4   3        5.60        0.66      4.18 o 
  -7   4   3      118.61      118.13     10.00 o 
  -6   4   3       42.36       40.54      2.99 o 
  -5   4   3       33.15        0.26      1.50 o 
  -4   4   3      517.08      530.91      9.39 o 
  -3   4   3       19.05       32.42      3.28 o 
  -2   4   3      255.36      246.99      5.73 o 
  -1   4   3        2.05        4.06      1.66 o 
   0   4   3      124.81       97.23      3.20 o 
   1   4   3        1.07        2.47      1.77 o 
   2   4   3     1345.90     1392.95     19.24 o 
   4   4   3      417.04      446.09      7.51 o 
   5   4   3       83.80       70.91      3.47 o 
   6   4   3       16.80       10.60      3.66 o 
   7   4   3      316.64      286.13      8.89 o 
   8   4   3        3.33        7.66      4.63 o 
   9   4   3       18.67       26.07      7.76 o 
  10   4   3        0.37       -0.06      5.49 o 
  11   4   3        6.21        1.16     11.49 o 
 -12   5   3        7.74       14.17      8.59 o 
 -11   5   3       28.62       18.26      6.24 o 
 -10   5   3       55.04       42.30      6.11 o 
  -9   5   3       55.67       53.13      5.90 o 
  -8   5   3      210.63      202.02      8.10 o 
  -7   5   3       16.31        5.22      4.96 o 
  -6   5   3      972.47      951.75     25.15 o 
  -5   5   3        7.42        3.23      1.39 o 
  -4   5   3      133.43      127.15      8.69 o 
  -3   5   3       34.18       31.58      2.74 o 
  -2   5   3      396.89      403.89     12.34 o 
  -1   5   3        1.20        2.02      2.06 o 
   0   5   3      535.25      514.29      8.09 o 
   1   5   3       74.87       70.83      3.64 o 
   2   5   3       36.21       43.12      4.01 o 
   3   5   3       97.14      101.84     21.35 o 
   4   5   3      660.49      684.72     27.93 o 
   5   5   3       61.92       61.99      4.41 o 
   6   5   3       15.99       14.36      4.82 o 
   7   5   3       59.15       49.40      5.12 o 
   8   5   3       54.93       60.19      5.84 o 
   9   5   3       29.21       35.10      8.61 o 
  10   5   3        0.16        6.63      7.92 o 
 -11   6   3        0.47       -3.09      5.85 o 
 -10   6   3        1.68       -0.38      5.43 o 
  -9   6   3        1.19       -0.45      4.63 o 
  -8   6   3        0.99        0.67      7.96 o 
  -7   6   3      368.20      352.89     14.89 o 
  -6   6   3       79.57       95.21      8.67 o 
  -5   6   3      674.29      685.25     21.55 o 
  -4   6   3       87.71      111.78      5.37 o 
  -3   6   3       21.83       28.25      3.68 o 
  -2   6   3      682.23      702.26     10.73 o 
  -1   6   3       11.03       18.11      2.82 o 
   0   6   3       51.60       51.71      3.76 o 
   1   6   3       52.11       56.67      4.68 o 
   2   6   3       52.25       40.37      4.57 o 
   3   6   3        7.16        7.03      3.73 o 
   4   6   3        6.64       -0.21      5.10 o 
   5   6   3       25.53       15.95      6.14 o 
   6   6   3        1.16        5.89      2.93 o 
   7   6   3        8.88       17.97      4.25 o 
   8   6   3       11.54       15.45      4.97 o 
   9   6   3       52.13       47.27      6.06 o 
 -11   7   3        0.36        0.76      5.62 o 
 -10   7   3        3.23        3.64      4.53 o 
  -9   7   3       38.22       57.74     10.23 o 
  -8   7   3       37.99       36.00      8.95 o 
  -7   7   3        4.63       13.55      5.90 o 
  -6   7   3        3.50       -4.04      4.76 o 
  -5   7   3      101.33       85.31      6.67 o 
  -4   7   3        1.29       -1.56      3.49 o 
  -3   7   3       37.05       36.12      4.31 o 
  -2   7   3      127.18      149.96      7.75 o 
  -1   7   3      289.16      297.62      9.33 o 
   0   7   3      218.60      230.63      8.57 o 
   1   7   3        1.88       -3.98      3.95 o 
   2   7   3      270.38      285.42      9.29 o 
   3   7   3       91.62       92.98      7.88 o 
   4   7   3       39.98       44.25      6.98 o 
   5   7   3        0.07        3.75      6.11 o 
   6   7   3       94.82      107.38      9.87 o 
   7   7   3       17.31       12.97      7.71 o 
   8   7   3       28.45       42.34     10.43 o 
 -10   8   3        0.01       -1.80      7.39 o 
  -9   8   3       16.77       20.99      7.36 o 
  -8   8   3        0.16       -3.45      5.92 o 
  -7   8   3        0.98       -0.64      5.68 o 
  -6   8   3       17.87       14.09      5.37 o 
  -5   8   3       89.61       94.07      7.17 o 
  -4   8   3      303.60      302.45     10.20 o 
  -3   8   3        1.95        4.99      4.55 o 
  -2   8   3      195.04      224.61     15.80 o 
  -1   8   3       52.13       55.28      5.71 o 
   0   8   3        7.10       12.23      4.94 o 
   1   8   3      146.89      161.13      8.01 o 
   2   8   3       57.64       75.89      6.29 o 
   3   8   3        0.11       -3.60      5.67 o 
   4   8   3       51.45       70.06      8.53 o 
   5   8   3       13.19       22.18      7.19 o 
   6   8   3        2.62       -3.91      7.02 o 
   7   8   3        3.97       -5.42      9.56 o 
  -9   9   3        0.57       -2.75      7.38 o 
  -8   9   3       47.61       54.04      9.84 o 
  -7   9   3       42.16       42.50      9.75 o 
  -6   9   3       58.48       78.91     29.87 o 
  -5   9   3        2.79        2.83      6.29 o 
  -4   9   3       44.43       49.65     13.73 o 
  -3   9   3        8.15       11.36      4.97 o 
  -2   9   3        0.66       -6.83      4.68 o 
  -1   9   3       32.66       30.78      5.74 o 
   0   9   3        9.60       13.77      7.71 o 
   1   9   3       13.42       17.19      5.33 o 
   2   9   3        3.87        4.23      6.48 o 
   3   9   3       18.06       13.75     13.19 o 
   4   9   3        2.08        1.87      7.05 o 
   5   9   3        0.54        1.16     12.55 o 
   6   9   3        4.10        9.35      7.93 o 
  -7  10   3       58.60       54.29     14.30 o 
  -6  10   3       20.47       17.16      7.72 o 
  -5  10   3       41.32       44.28      8.06 o 
  -4  10   3       18.55        9.12      6.77 o 
  -3  10   3       17.68       18.81      7.18 o 
  -2  10   3       31.27       40.83      6.60 o 
  -1  10   3        4.36        2.85      5.68 o 
   0  10   3        8.75       12.02      6.07 o 
   1  10   3        0.15        2.07      5.72 o 
   2  10   3        0.14       -1.90      6.87 o 
   3  10   3        0.33        3.53      7.30 o 
   4  10   3        3.71        8.34      7.74 o 
  -5  11   3        0.12        3.93      8.07 o 
  -4  11   3        1.20        3.30      7.56 o 
  -3  11   3        6.29        4.49      7.29 o 
  -2  11   3        0.73       -2.03      6.24 o 
  -1  11   3       11.82       14.77      8.19 o 
   0  11   3        2.66        4.58      6.44 o 
   1  11   3        5.56       -2.36      7.66 o 
   0 -14   4       17.47       12.74      6.10 o 
   1 -14   4       36.40       39.46      6.50 o 
   2 -14   4       22.82        6.76      5.84 o 
   3 -14   4        0.49       -4.18      5.87 o 
   4 -14   4        3.96       -6.71      5.86 o 
  -3 -13   4        1.27        2.56      5.64 o 
  -2 -13   4        0.25        3.78      5.72 o 
  -1 -13   4        1.09        4.74      5.37 o 
   0 -13   4        0.16        0.18      5.44 o 
   1 -13   4       66.48       64.79      8.31 o 
   2 -13   4        2.30       -0.56      5.47 o 
   3 -13   4       68.63       79.24      6.97 o 
   4 -13   4        0.03       10.55      5.73 o 
   5 -13   4       12.98       13.91      7.71 o 
   6 -13   4        3.03        9.47      6.96 o 
   7 -13   4        1.46        4.56      7.22 o 
  -5 -12   4       72.27       89.44      7.27 o 
  -4 -12   4        7.61        4.11      5.48 o 
  -3 -12   4        0.08       -3.23      5.21 o 
  -2 -12   4       55.77       55.94      6.93 o 
  -1 -12   4       74.50       79.71      6.70 o 
   0 -12   4       14.79       15.14      5.18 o 
   1 -12   4       44.88       38.68      5.70 o 
   2 -12   4      249.53      239.04      9.34 o 
   3 -12   4        0.92        6.11      5.14 o 
   4 -12   4        4.77        7.46      5.40 o 
   5 -12   4        6.62        0.94      5.47 o 
   6 -12   4        0.04       -4.46      6.30 o 
   7 -12   4       38.01       29.10      6.98 o 
   8 -12   4        1.10       17.36      8.50 o 
  -7 -11   4       27.91       18.17      8.39 o 
  -6 -11   4       14.64       13.44     13.71 o 
  -5 -11   4        1.75       -2.55      5.30 o 
  -4 -11   4       63.41       57.28      6.21 o 
  -3 -11   4        6.86        4.16      5.09 o 
  -2 -11   4       74.32       92.46      6.53 o 
  -1 -11   4        0.44        3.02      4.77 o 
   0 -11   4       65.67       63.14      5.82 o 
   1 -11   4        0.82       -1.23      4.59 o 
   2 -11   4       62.49       61.34      6.47 o 
   3 -11   4       37.63       40.24      5.47 o 
   4 -11   4        9.30       10.61      5.25 o 
   5 -11   4       33.46       41.55     11.19 o 
   6 -11   4        7.33        5.22      5.51 o 
   7 -11   4       22.85       26.27      6.68 o 
   8 -11   4        2.29        1.13      7.06 o 
   9 -11   4        3.01        2.67      8.55 o 
  -8 -10   4        4.27        0.23      7.85 o 
  -7 -10   4       18.72       11.51      7.89 o 
  -6 -10   4        1.06        6.36      5.30 o 
  -5 -10   4       31.77       29.59      5.39 o 
  -4 -10   4      149.60      150.48      7.54 o 
  -3 -10   4       86.75      102.66      6.60 o 
  -2 -10   4       76.60       85.00      5.95 o 
  -1 -10   4        4.53        2.61      4.44 o 
   0 -10   4      730.61      716.87     13.80 o 
   1 -10   4      233.93      219.05     14.47 o 
   2 -10   4       10.29       15.66      4.64 o 
   3 -10   4      160.73      147.05      7.15 o 
   4 -10   4       71.64       64.19      5.73 o 
   5 -10   4        1.08       -9.03      4.51 o 
   6 -10   4       33.96       30.42      5.43 o 
   7 -10   4       56.71       69.52      7.36 o 
   8 -10   4       41.91       35.59      6.84 o 
   9 -10   4        1.54        0.59      7.68 o 
  10 -10   4       36.52       31.77      9.04 o 
  -9  -9   4        3.43       -0.27      8.56 o 
  -8  -9   4        4.50        3.94      7.19 o 
  -7  -9   4        8.36       14.32      7.62 o 
  -6  -9   4       45.75       51.43      5.79 o 
  -5  -9   4       26.42       27.01      4.97 o 
  -4  -9   4       54.63       68.48      5.59 o 
  -3  -9   4       93.52       93.47      5.89 o 
  -2  -9   4      191.80      180.08      7.28 o 
  -1  -9   4      212.13      231.31      7.93 o 
   0  -9   4      744.21      753.78     13.90 o 
   1  -9   4        2.77        5.26      4.13 o 
   2  -9   4      430.81      413.26     17.43 o 
   3  -9   4       44.20       35.42      4.79 o 
   4  -9   4      390.92      393.90      9.89 o 
   5  -9   4      263.30      262.86      8.81 o 
   6  -9   4      157.64      153.52      7.46 o 
   7  -9   4       47.91       47.55      5.67 o 
   8  -9   4        0.37        2.72      5.95 o 
   9  -9   4        0.43       -7.61     10.62 o 
  10  -9   4        0.07       -0.55      7.92 o 
  11  -9   4        0.84       10.38     11.50 o 
 -10  -8   4       20.59       30.98     12.66 o 
  -9  -8   4       39.82       35.14     11.49 o 
  -8  -8   4       64.14       95.40      9.80 o 
  -7  -8   4       18.65       17.91      5.67 o 
  -6  -8   4      195.37      205.37      8.53 o 
  -5  -8   4      247.23      243.09      8.19 o 
  -4  -8   4        4.85        3.01      3.44 o 
  -3  -8   4      564.55      548.00     10.03 o 
  -2  -8   4      311.10      328.19      9.76 o 
  -1  -8   4      340.69      365.12      8.57 o 
   0  -8   4      513.08      422.10      8.47 o 
   1  -8   4        0.06        2.18      1.78 o 
   2  -8   4      565.84      559.85     10.85 o 
   3  -8   4        5.60        6.68      3.29 o 
   4  -8   4      478.34      449.17      9.69 o 
   5  -8   4      192.53      207.71      9.27 o 
   6  -8   4       37.58       33.43      4.31 o 
   7  -8   4       10.69       18.13      4.93 o 
   8  -8   4       53.00       50.74      6.50 o 
   9  -8   4      131.85      145.57     10.43 o 
  10  -8   4       13.15        5.76      7.47 o 
  11  -8   4        6.95        0.47     11.15 o 
 -10  -7   4        2.69       -5.92     10.72 o 
  -9  -7   4       99.67       96.84      9.80 o 
  -8  -7   4       10.86        0.69      6.63 o 
  -7  -7   4      136.95      128.20      9.68 o 
  -6  -7   4      125.74      140.32      5.83 o 
  -5  -7   4      603.09      573.06     10.42 o 
  -4  -7   4       17.72       16.46      3.15 o 
  -3  -7   4     1653.26     1713.32     19.74 o 
  -2  -7   4     1179.40     1113.64     15.14 o 
  -1  -7   4      541.56      560.51      8.59 o 
   0  -7   4     1366.04     1393.88     16.31 o 
   1  -7   4        2.02        3.28      1.63 o 
   2  -7   4       74.44       54.60      3.23 o 
   3  -7   4       20.23       22.74      2.88 o 
   4  -7   4      380.56      369.58      7.19 o 
   5  -7   4       10.47       13.27      3.03 o 
   6  -7   4      172.95      177.51      6.26 o 
   7  -7   4       30.89       24.78      4.37 o 
   8  -7   4      331.70      324.75      8.47 o 
   9  -7   4       81.79       64.82     11.91 o 
  10  -7   4      142.76      123.93     13.50 o 
  11  -7   4       37.05       59.80     12.87 o 
  12  -7   4       15.42        4.19     11.99 o 
 -11  -6   4       31.28       48.47     13.04 o 
 -10  -6   4        0.09      -14.48      9.86 o 
  -9  -6   4       84.39       78.74      8.87 o 
  -8  -6   4       20.09       33.55      4.74 o 
  -7  -6   4        3.40        3.78      3.86 o 
  -6  -6   4       27.52       22.15      3.65 o 
  -5  -6   4       62.23       42.34      4.93 o 
  -4  -6   4      398.83      421.33      7.40 o 
  -3  -6   4        5.33        5.86      2.48 o 
  -2  -6   4      515.56      528.05      7.96 o 
  -1  -6   4      679.79      728.97     10.71 o 
   0  -6   4      594.45      554.67      9.41 o 
   1  -6   4      480.67      517.61      8.51 o 
   2  -6   4      914.18      873.02     12.15 o 
   3  -6   4       36.81       37.97      2.72 o 
   4  -6   4      122.78      126.93      4.41 o 
   5  -6   4      287.10      278.15      6.88 o 
   6  -6   4     1109.23     1070.27     16.02 o 
   7  -6   4       12.54        5.10      3.59 o 
   8  -6   4        4.66       13.87      4.29 o 
   9  -6   4       80.27      104.37      6.88 o 
  10  -6   4      227.12      208.67     11.65 o 
  11  -6   4       68.34       79.65      9.28 o 
  12  -6   4        0.16        1.61     11.49 o 
 -11  -5   4       55.54       49.85     12.97 o 
 -10  -5   4       96.29       98.68      9.45 o 
  -9  -5   4      127.32      123.89      7.39 o 
  -8  -5   4      260.47      263.74      8.43 o 
  -7  -5   4      114.06      109.56      5.56 o 
  -6  -5   4       17.11       19.46      3.05 o 
  -5  -5   4     1201.49     1219.37     14.83 o 
  -4  -5   4      508.16      523.78      9.76 o 
  -3  -5   4     1852.80     1829.39     19.85 o 
  -2  -5   4      296.25      220.52      4.86 o 
  -1  -5   4     3205.67     3510.10     35.71 o 
   0  -5   4     3067.16     2999.39     36.41 o 
   1  -5   4      640.98      646.21      8.60 o 
   2  -5   4     1660.57     1638.15     17.88 o 
   3  -5   4      129.08      111.71      3.57 o 
   4  -5   4     1574.60     1522.93     18.73 o 
   5  -5   4       48.63       39.18      3.12 o 
   6  -5   4      342.34      337.95      6.70 o 
   7  -5   4       63.39       51.51      3.74 o 
   8  -5   4       91.22       86.60      5.95 o 
   9  -5   4       10.27        3.33      5.49 o 
  10  -5   4      102.35      109.55      8.96 o 
  11  -5   4        1.98       -4.37     12.75 o 
  12  -5   4       54.12       70.41     13.91 o 
 -12  -4   4        0.93      -17.15     11.68 o 
 -11  -4   4       79.53       80.54     13.86 o 
 -10  -4   4        2.27        6.14      6.71 o 
  -9  -4   4       39.85       52.29      8.43 o 
  -8  -4   4        5.39        3.96      7.33 o 
  -7  -4   4      719.54      699.71     11.30 o 
  -6  -4   4      104.07      106.59      4.51 o 
  -5  -4   4     1499.56     1418.06     16.43 o 
  -4  -4   4       18.23       35.08      2.52 o 
  -3  -4   4     3813.09     4049.22     40.36 o 
  -2  -4   4      155.37      160.58      3.95 o 
  -1  -4   4      137.42      126.34      5.88 o 
   0  -4   4     3056.09     2988.98     30.37 o 
   1  -4   4     1137.89     1156.10     13.78 o 
   2  -4   4      276.84      327.09      5.18 o 
   3  -4   4       95.63      130.28      5.43 o 
   4  -4   4       17.19       20.51      2.10 o 
   5  -4   4       24.81       34.15      2.71 o 
   6  -4   4        7.63       11.64      2.80 o 
   7  -4   4      730.13      653.16     10.42 o 
   8  -4   4      389.36      428.25     10.05 o 
   9  -4   4        1.05       11.03      4.87 o 
  10  -4   4      321.77      353.60     13.75 o 
  11  -4   4       70.39       87.84     12.75 o 
  12  -4   4       48.95       64.12     12.57 o 
 -12  -3   4       38.73       32.82     12.57 o 
 -11  -3   4       35.39       53.84     12.17 o 
 -10  -3   4        2.81        2.64      6.00 o 
  -9  -3   4      393.96      377.59     15.30 o 
  -8  -3   4       77.52       71.80      6.36 o 
  -7  -3   4     1143.16     1101.88     15.22 o 
  -6  -3   4      214.83      223.16      5.26 o 
  -5  -3   4      419.84      409.27      6.65 o 
  -4  -3   4      191.22      238.87      4.79 o 
  -3  -3   4     3368.99     3594.21     36.13 o 
  -2  -3   4     1977.54     2145.00     21.93 o 
  -1  -3   4     1270.71     1333.64     15.72 o 
   0  -3   4      659.74      752.46      9.72 o 
   1  -3   4     1693.75     1764.42     19.61 o 
   2  -3   4     1993.84     1989.10     22.46 o 
   3  -3   4     1778.15     1864.64     21.35 o 
   4  -3   4     1402.25     1416.96     15.50 o 
   5  -3   4      686.33      592.39      9.46 o 
   6  -3   4      697.02      658.67      9.02 o 
   7  -3   4       11.84        2.42      1.57 o 
   8  -3   4      738.21      760.74     13.47 o 
   9  -3   4        7.73       -1.62      4.02 o 
  10  -3   4       99.10       92.76     12.25 o 
  11  -3   4        1.43        5.88      9.22 o 
  12  -3   4        0.76       14.28     11.15 o 
 -12  -2   4       24.20       29.99     11.70 o 
 -11  -2   4      116.56      113.72     13.60 o 
 -10  -2   4        5.20        1.85      6.07 o 
  -9  -2   4      261.32      253.87     13.38 o 
  -8  -2   4        0.78        5.06      3.67 o 
  -7  -2   4      217.75      226.59      7.84 o 
  -6  -2   4      744.31      800.52     10.40 o 
  -5  -2   4      775.21      774.51      9.79 o 
  -4  -2   4        0.50        0.45      1.61 o 
  -3  -2   4     1080.46     1107.99     11.28 o 
  -2  -2   4      332.85      401.65      5.34 o 
  -1  -2   4     5500.95     5881.41     62.31 o 
   0  -2   4     1067.42     1010.25     11.91 o 
   1  -2   4    14053.00    14664.89    154.32 o 
   2  -2   4     1627.43     1504.61     15.15 o 
   3  -2   4     2685.51     2673.54     24.67 o 
   4  -2   4      398.01      336.37      5.47 o 
   5  -2   4       19.99       16.18      1.95 o 
   6  -2   4      358.72      370.84      6.01 o 
   7  -2   4      233.26      237.98      7.57 o 
   8  -2   4        8.39        1.84      3.84 o 
   9  -2   4        4.93        4.36      5.60 o 
  10  -2   4        2.00        8.15      6.51 o 
  11  -2   4       54.62       46.08     11.25 o 
  12  -2   4        0.42       -1.41     10.70 o 
 -12  -1   4        7.71       15.33     11.01 o 
 -11  -1   4       15.19       -1.78      8.41 o 
 -10  -1   4      166.43      176.80      9.90 o 
  -9  -1   4      362.09      346.98     12.15 o 
  -8  -1   4       64.17       68.38      5.53 o 
  -7  -1   4       27.66       29.15      3.62 o 
  -6  -1   4     1605.08     1724.14     20.68 o 
  -5  -1   4     2484.50     2568.18     24.28 o 
  -4  -1   4       22.66       38.69      1.92 o 
  -3  -1   4     1891.71     1830.43     18.90 o 
  -1  -1   4     3911.88     3992.22    128.93 o 
   0  -1   4      267.87      241.28      4.64 o 
   2  -1   4       93.80      114.24      3.40 o 
   3  -1   4       40.86       84.55      2.55 o 
   4  -1   4        4.86        5.07      1.22 o 
   5  -1   4      331.49      366.02      5.83 o 
   6  -1   4       64.85       68.74      3.96 o 
   7  -1   4      105.41      109.16      6.02 o 
   8  -1   4        3.45        3.78      4.25 o 
   9  -1   4       32.79       36.33      5.55 o 
  10  -1   4      249.55      226.95      9.79 o 
  11  -1   4        0.50        6.78      9.26 o 
  12  -1   4       95.81       96.50     13.68 o 
 -12   0   4       17.91       25.41     10.93 o 
 -11   0   4      105.05       86.93     15.87 o 
 -10   0   4      237.66      235.04     10.96 o 
  -9   0   4        1.51        6.45      5.21 o 
  -8   0   4      502.34      470.64     13.38 o 
  -7   0   4      198.59      175.07     11.85 o 
  -6   0   4       19.65       17.37      3.01 o 
  -5   0   4     1627.41     1568.26     18.34 o 
  -4   0   4       13.31       10.46      1.40 o 
  -3   0   4     2624.82     2877.07     34.49 o 
  -2   0   4       11.25        9.72      1.52 o 
  -1   0   4     1088.18     1109.57     19.17 o 
   0   0   4      681.47      669.56     19.43 o 
   1   0   4     7880.44     8327.29    113.00 o 
   2   0   4      370.88      365.90     19.57 o 
   3   0   4      933.42      898.41     12.40 o 
   4   0   4      505.34      572.46      7.88 o 
   5   0   4      471.44      464.70      8.29 o 
   6   0   4      173.20      153.77     23.23 o 
   7   0   4       38.27       45.87      8.87 o 
   8   0   4      828.51      754.69     15.58 o 
   9   0   4      115.74      122.93      7.37 o 
  10   0   4      126.51      123.76      7.97 o 
  11   0   4       13.21       10.85      6.06 o 
  12   0   4       22.66       16.00     11.28 o 
 -12   1   4      101.52      101.38     13.46 o 
 -11   1   4       52.16       51.19      7.61 o 
 -10   1   4       96.16       92.90      8.05 o 
  -9   1   4        2.46        5.74      5.31 o 
  -8   1   4       93.64      103.14      7.04 o 
  -6   1   4        7.72       12.71      3.15 o 
  -5   1   4       70.72       91.66      2.97 o 
  -4   1   4     1561.22     1560.26     16.16 o 
  -3   1   4       55.95       42.69      2.71 o 
  -2   1   4      793.27      818.38     11.32 o 
  -1   1   4     3840.36     4026.53     79.86 o 
   0   1   4      674.05      351.97     13.77 o 
   1   1   4     1376.20     1349.52     18.76 o 
   2   1   4      102.95      114.78      3.68 o 
   3   1   4     1499.47      723.41     25.78 o 
   4   1   4      317.73      292.96      5.62 o 
   5   1   4      198.47      201.95     10.96 o 
   6   1   4      414.39      372.85     12.29 o 
   7   1   4      333.06      350.03     11.65 o 
   8   1   4        1.56        0.71      4.10 o 
   9   1   4        2.38       -1.93      4.57 o 
  10   1   4       14.14       12.63      5.50 o 
  11   1   4        1.09        1.29      5.91 o 
  12   1   4       17.44       16.23     10.46 o 
 -12   2   4       13.59        6.35      6.01 o 
 -11   2   4        1.42        9.39      6.45 o 
 -10   2   4       30.54       33.70      6.39 o 
  -9   2   4        0.40        0.08      4.97 o 
  -8   2   4      306.49      305.91     13.86 o 
  -7   2   4        1.40       -3.68      5.12 o 
  -6   2   4      328.11      343.66      9.07 o 
  -5   2   4     1816.14     1879.76     25.40 o 
  -4   2   4       90.83       56.10     14.09 o 
  -3   2   4      557.74      618.84      9.36 o 
  -2   2   4     1870.75     1907.73     24.43 o 
  -1   2   4     3057.54     1841.94     53.61 o 
   0   2   4      156.14      169.29      9.66 o 
   1   2   4      653.96      570.09      8.68 o 
   2   2   4       13.74       28.80      2.18 o 
   3   2   4      490.62      480.46     10.29 o 
   4   2   4       78.49       60.74      3.01 o 
   5   2   4      233.15      226.78      6.72 o 
   6   2   4       80.11       86.99      5.03 o 
   7   2   4      159.22      152.89      6.91 o 
   8   2   4      161.99      143.87      7.23 o 
   9   2   4      157.22      170.40      8.32 o 
  10   2   4        7.37        6.65      5.94 o 
  11   2   4       19.00       31.35      6.48 o 
 -12   3   4        0.47        1.84      5.95 o 
 -11   3   4        4.30        5.48      5.46 o 
 -10   3   4      215.65      228.19      9.56 o 
  -9   3   4       16.99       17.37      4.83 o 
  -8   3   4       86.06       74.15      6.21 o 
  -7   3   4      136.71      145.38      7.71 o 
  -6   3   4      583.32      578.13      9.95 o 
  -5   3   4       34.87       33.91      5.43 o 
  -4   3   4     1040.51     1063.55     17.79 o 
  -3   3   4        2.51        1.11      2.13 o 
  -2   3   4      493.78      509.59      9.44 o 
  -1   3   4      153.73      156.23      5.78 o 
   0   3   4      655.78      689.23     13.08 o 
   1   3   4       49.33       39.17      2.06 o 
   2   3   4        8.91        6.25      1.71 o 
   3   3   4       14.56       10.14      2.14 o 
   4   3   4       17.05        0.18      1.23 o 
   5   3   4     1178.84     1140.80     15.62 o 
   6   3   4       89.03      113.45      5.66 o 
   7   3   4      225.42      225.93      7.92 o 
   8   3   4        1.33        8.86      6.17 o 
   9   3   4       15.35       24.08      5.54 o 
  10   3   4        2.55       -3.08      5.31 o 
  11   3   4       10.37        9.83      6.19 o 
 -12   4   4       11.79        6.07      7.18 o 
 -11   4   4       15.51       13.09      6.05 o 
 -10   4   4        8.22       -1.03      5.11 o 
  -9   4   4       13.46       16.52      4.93 o 
  -8   4   4       24.50       22.35      4.32 o 
  -7   4   4       19.40       16.98      2.43 o 
  -6   4   4        2.71       -6.06      6.05 o 
  -4   4   4      704.07      649.05     12.80 o 
  -3   4   4        8.45       10.58      2.53 o 
  -2   4   4       14.14        8.11      4.42 o 
  -1   4   4       34.88       35.94      3.33 o 
   0   4   4      900.66      919.72     11.95 o 
   1   4   4     1913.53     1903.78     22.57 o 
   2   4   4      107.91      103.95      4.18 o 
   3   4   4      455.54      431.23     12.31 o 
   4   4   4      179.87      142.57      7.73 o 
   5   4   4      185.51      179.58      9.67 o 
   6   4   4       14.19       16.49      3.29 o 
   7   4   4        1.14        3.03      3.81 o 
   8   4   4       16.79       31.16      5.02 o 
   9   4   4        2.29       -0.34      4.92 o 
  10   4   4        0.19        1.87      9.69 o 
 -11   5   4        1.18       -5.35      5.64 o 
 -10   5   4       61.03       60.15     10.12 o 
  -9   5   4        0.06       -1.21      4.19 o 
  -8   5   4       28.53       29.64      8.82 o 
  -7   5   4       58.41       54.35      8.34 o 
  -6   5   4        7.19        8.82      6.23 o 
  -5   5   4        4.17       12.76      6.24 o 
  -4   5   4      258.53      242.19      8.54 o 
  -3   5   4      190.70      161.05      5.66 o 
  -2   5   4      573.18      563.94      8.75 o 
  -1   5   4       88.44       99.89      3.69 o 
   0   5   4      101.50      115.66      4.07 o 
   1   5   4      441.85      443.64      8.49 o 
   2   5   4      477.19      494.16     11.05 o 
   3   5   4      248.87      244.29     15.75 o 
   4   5   4      551.77      556.84     16.27 o 
   5   5   4       21.68       18.26      7.18 o 
   6   5   4      112.06      138.90      9.89 o 
   7   5   4       36.35       37.99     13.75 o 
   8   5   4        3.96        9.06      4.24 o 
   9   5   4       12.14       16.13      5.19 o 
 -11   6   4       33.15       38.14      5.26 o 
 -10   6   4        2.30       11.67      9.08 o 
  -9   6   4        0.43       -6.93      8.30 o 
  -8   6   4       18.13       28.21      8.80 o 
  -7   6   4       29.09       23.46      7.82 o 
  -6   6   4      176.17      190.76     12.10 o 
  -5   6   4       60.89       69.65      8.16 o 
  -4   6   4       24.07       18.86      4.47 o 
  -3   6   4       49.93       53.79      4.33 o 
  -2   6   4      126.87      136.97      4.83 o 
  -1   6   4      230.05      226.62      5.83 o 
   0   6   4       58.01       53.62      4.40 o 
   1   6   4      118.09      129.46      7.45 o 
   2   6   4       69.70       80.70      5.37 o 
   3   6   4      138.02      127.75      8.12 o 
   4   6   4        5.36       12.57      5.39 o 
   5   6   4       11.85        9.93      5.97 o 
   6   6   4       19.15       35.57      7.37 o 
   7   6   4        0.26      -11.97      6.74 o 
   8   6   4        0.04        3.17      7.70 o 
   9   6   4       43.42       35.82      9.54 o 
 -10   7   4        0.62        6.41      8.97 o 
  -9   7   4       10.73       18.28      9.54 o 
  -8   7   4        4.08       -4.68      7.59 o 
  -7   7   4       14.46       12.52      5.76 o 
  -6   7   4        6.37        1.90     10.88 o 
  -5   7   4       59.95       44.65      5.74 o 
  -4   7   4       41.26       46.46      5.53 o 
  -3   7   4        5.86        5.89      3.63 o 
  -2   7   4      353.62      344.44      8.69 o 
  -1   7   4       59.86       66.20      5.49 o 
   0   7   4        5.45       12.18      4.25 o 
   1   7   4      113.86       97.96      6.28 o 
   2   7   4       26.12       18.60      4.70 o 
   3   7   4        0.64        4.31      5.55 o 
   4   7   4       28.74       28.87     10.17 o 
   5   7   4       25.00       46.65      7.61 o 
   6   7   4        3.64        8.12      6.98 o 
   7   7   4       10.00        9.78      7.76 o 
  -9   8   4        0.38      -10.15      6.93 o 
  -8   8   4       12.82       20.16      7.05 o 
  -7   8   4        0.10        5.95      6.05 o 
  -6   8   4        7.67        8.72      5.43 o 
  -5   8   4      167.94      137.13      8.19 o 
  -4   8   4      148.51      159.31      8.34 o 
  -3   8   4        6.56       14.38      6.45 o 
  -2   8   4        9.96       19.75      5.03 o 
  -1   8   4        0.93       -3.72      4.60 o 
   0   8   4       82.05       83.30     10.91 o 
   1   8   4        0.91        5.99      4.82 o 
   2   8   4        0.96        7.62      6.30 o 
   3   8   4        3.03       -2.06      6.09 o 
   4   8   4        0.21        1.56      6.35 o 
   5   8   4       14.00       24.16      7.79 o 
   6   8   4        3.06       -3.51      7.41 o 
  -8   9   4        3.24        4.45      7.21 o 
  -7   9   4        5.15        6.60      6.96 o 
  -6   9   4        5.38        9.63      7.69 o 
  -5   9   4       24.36       13.98      6.95 o 
  -4   9   4        1.63        8.00      6.38 o 
  -3   9   4        2.57        5.20      5.96 o 
  -2   9   4        2.61        1.40      5.14 o 
  -1   9   4       11.39        8.43      5.41 o 
   0   9   4        0.20        1.16      5.13 o 
   1   9   4        4.06       -2.08      6.16 o 
   2   9   4        4.91       14.60      6.94 o 
   3   9   4       14.55        9.52      6.84 o 
   4   9   4        2.35        0.56      7.32 o 
   5   9   4        1.08        0.78      7.40 o 
  -6  10   4       38.91       43.93      8.85 o 
  -5  10   4        0.38        6.12      7.17 o 
  -4  10   4        6.40       -0.94     10.95 o 
  -3  10   4        7.45        2.85      6.72 o 
  -2  10   4       15.73       12.18      7.37 o 
  -1  10   4       20.61       25.13      6.38 o 
   0  10   4        0.08       -3.50      5.96 o 
   1  10   4        1.75       -0.49      6.69 o 
   2  10   4        4.23       -0.20      6.55 o 
   3  10   4       10.26       28.16      8.05 o 
  -1 -14   5       12.72        9.27      6.29 o 
   0 -14   5        0.19        0.26      5.99 o 
   1 -14   5       12.80        7.13      6.15 o 
   2 -14   5       11.21       19.70      6.54 o 
   3 -14   5        0.14      -11.84      5.92 o 
   4 -14   5       17.67       14.91      6.39 o 
  -4 -13   5        7.29        5.82      8.65 o 
  -3 -13   5       26.45       33.16      7.53 o 
  -2 -13   5        0.54        2.88      5.70 o 
  -1 -13   5       22.89       14.67      5.87 o 
   0 -13   5       19.11       18.86      5.98 o 
   1 -13   5        0.54        7.78      5.52 o 
   2 -13   5       41.01       35.94      6.45 o 
   3 -13   5        3.02        1.74      5.63 o 
   4 -13   5        2.39       -4.34      5.74 o 
   5 -13   5       42.50       32.45      6.63 o 
   6 -13   5       19.13       14.03      7.73 o 
   7 -13   5        0.17       -8.48      8.51 o 
  -5 -12   5        6.30        4.16     10.04 o 
  -4 -12   5       29.67       31.81      7.26 o 
  -3 -12   5        3.62       17.79      5.65 o 
  -2 -12   5        1.19        6.98      5.30 o 
  -1 -12   5        1.60       -2.01      5.75 o 
   0 -12   5        0.84      -10.72      5.36 o 
   1 -12   5      181.85      167.15      8.32 o 
   2 -12   5       24.39       22.72      5.75 o 
   3 -12   5      132.47      133.95      8.88 o 
   4 -12   5        8.13        5.21      5.43 o 
   5 -12   5       42.91       59.80      6.79 o 
   6 -12   5        0.02        4.69      5.99 o 
   7 -12   5        0.47       -2.13      8.11 o 
   8 -12   5        0.70       -9.89     11.16 o 
  -7 -11   5        7.34        0.54      8.44 o 
  -6 -11   5      129.95      130.47     10.88 o 
  -5 -11   5       28.10       27.14      7.01 o 
  -4 -11   5       23.37       32.63      5.89 o 
  -3 -11   5       39.99       50.63      7.57 o 
  -2 -11   5       34.63       44.48      5.75 o 
  -1 -11   5       53.65       53.98      5.97 o 
   0 -11   5        4.72        1.72      4.61 o 
   1 -11   5       17.24       12.07      6.40 o 
   2 -11   5      301.67      316.34      9.85 o 
   3 -11   5      174.14      162.76      7.90 o 
   4 -11   5        8.67        9.56      5.20 o 
   5 -11   5        1.09       -3.83      5.14 o 
   6 -11   5        2.81       -1.92      5.46 o 
   7 -11   5       11.08        4.16      8.66 o 
   8 -11   5        1.30       -3.84      8.02 o 
   9 -11   5        0.97       -0.40      8.38 o 
  -8 -10   5      171.62      182.63     17.21 o 
  -7 -10   5        1.75        5.46      8.97 o 
  -6 -10   5      148.45      153.65     10.68 o 
  -5 -10   5       64.54       81.23      7.64 o 
  -4 -10   5        1.63        0.46      4.82 o 
  -3 -10   5       31.37       29.50      5.16 o 
  -2 -10   5        2.24        2.21      4.52 o 
  -1 -10   5       30.75       32.39      5.09 o 
   0 -10   5       24.39       23.53      4.69 o 
   1 -10   5       20.38       19.72      4.65 o 
   2 -10   5      211.81      225.68      8.86 o 
   3 -10   5       57.51       51.40      5.47 o 
   4 -10   5      137.59      152.52     12.36 o 
   5 -10   5       81.04       87.60      6.49 o 
   6 -10   5        2.11       -0.28      6.08 o 
   7 -10   5      118.71      127.74     12.16 o 
   8 -10   5        8.62        8.69      7.68 o 
   9 -10   5       27.73       21.11      8.00 o 
  10 -10   5       45.45       79.74     11.93 o 
  -9  -9   5        4.82        9.08     11.53 o 
  -8  -9   5       32.15       35.75     19.88 o 
  -7  -9   5       54.48       47.25      6.88 o 
  -6  -9   5       55.94       68.78      7.14 o 
  -5  -9   5        8.25        1.46      5.54 o 
  -4  -9   5      373.76      359.11     10.12 o 
  -3  -9   5      193.80      205.91      7.00 o 
  -2  -9   5      202.35      207.49      9.37 o 
  -1  -9   5       59.83       63.43      4.68 o 
   0  -9   5      994.81      984.89     14.94 o 
   1  -9   5      960.53      912.67     19.53 o 
   2  -9   5       96.97       98.78      7.13 o 
   3  -9   5      294.70      312.66      8.07 o 
   4  -9   5       12.76       14.08      4.00 o 
   5  -9   5      154.14      150.75      6.27 o 
   6  -9   5       80.74       88.00      6.34 o 
   7  -9   5        9.48       -5.90      7.90 o 
   8  -9   5       37.19       24.97     11.37 o 
   9  -9   5       10.13        5.58      7.10 o 
  10  -9   5       38.06       33.30     12.07 o 
  11  -9   5       14.37        7.36     12.19 o 
 -10  -8   5       42.19       29.54     13.23 o 
  -9  -8   5       24.75       18.12      8.22 o 
  -8  -8   5       50.76       65.83      7.37 o 
  -7  -8   5       19.26       14.58      5.50 o 
  -6  -8   5       63.07       69.75      5.72 o 
  -5  -8   5        1.58        7.46      3.49 o 
  -4  -8   5      164.87      168.50      5.67 o 
  -3  -8   5       24.03       22.17      3.86 o 
  -2  -8   5      588.68      599.15     10.56 o 
  -1  -8   5        0.63       -3.86      1.95 o 
   0  -8   5     1652.38     1716.84     25.28 o 
   1  -8   5      409.26      396.03      9.09 o 
   2  -8   5      485.68      477.30      8.44 o 
   3  -8   5      131.33      126.01      6.79 o 
   4  -8   5       79.64       89.39      6.25 o 
   5  -8   5        6.06        7.07      3.72 o 
   6  -8   5      115.67      119.21      5.80 o 
   7  -8   5      186.17      199.85     10.58 o 
   8  -8   5        2.80        3.16      4.95 o 
   9  -8   5       13.30       12.89      7.20 o 
  10  -8   5        0.20      -18.46      9.23 o 
  11  -8   5       25.38       42.41     12.54 o 
 -10  -7   5       16.52       58.66     12.59 o 
  -9  -7   5       76.97       63.63     12.04 o 
  -8  -7   5      223.68      236.20      8.57 o 
  -7  -7   5        4.60        2.02      4.27 o 
  -6  -7   5     1049.87     1064.80     23.96 o 
  -5  -7   5       44.99       44.12      4.16 o 
  -4  -7   5      401.90      441.21      7.49 o 
  -3  -7   5      113.33       97.72      7.74 o 
  -2  -7   5      671.38      670.43     10.88 o 
  -1  -7   5      171.82      185.28      8.00 o 
   0  -7   5       83.02       73.32      4.80 o 
   1  -7   5      632.85      704.00     10.01 o 
   2  -7   5     2807.29     2932.96     34.11 o 
   3  -7   5        8.72        5.02      1.85 o 
   4  -7   5      326.60      284.04     11.26 o 
   5  -7   5      352.19      364.22      9.76 o 
   6  -7   5       42.32       35.86      4.26 o 
   7  -7   5      875.58      931.41     16.06 o 
   8  -7   5      107.65       88.77      6.03 o 
   9  -7   5       37.66       65.62     15.05 o 
  10  -7   5       15.52       25.24     12.66 o 
  11  -7   5        5.85        1.38     11.36 o 
  12  -7   5        1.13        2.79     12.07 o 
 -11  -6   5        1.16        4.72     11.68 o 
 -10  -6   5        4.53        5.94      7.30 o 
  -9  -6   5       78.46       84.95      7.25 o 
  -8  -6   5      105.97      102.33      7.15 o 
  -7  -6   5      375.08      368.70     21.16 o 
  -6  -6   5       18.33       21.46      4.24 o 
  -5  -6   5       44.24       31.72      3.44 o 
  -4  -6   5       14.09       16.60      2.71 o 
  -3  -6   5     1175.78     1168.20     15.69 o 
  -2  -6   5     1239.95     1197.91     32.18 o 
  -1  -6   5      311.74      373.90      7.41 o 
   0  -6   5     1650.28     1668.58     20.50 o 
   1  -6   5      142.73      126.75      4.37 o 
   2  -6   5      569.78      538.60      8.87 o 
   3  -6   5      939.91      895.10     14.85 o 
   4  -6   5      532.94      523.52      8.99 o 
   5  -6   5      544.70      579.39      9.90 o 
   6  -6   5        6.54        6.21      3.14 o 
   7  -6   5       67.00       87.72      4.86 o 
   8  -6   5      245.81      227.90      7.88 o 
   9  -6   5        0.44        0.17      7.22 o 
  10  -6   5       21.42        9.52      6.73 o 
  11  -6   5        0.26       -2.39      9.78 o 
  12  -6   5       29.19        1.90     11.14 o 
 -11  -5   5        5.64      -11.59     11.13 o 
 -10  -5   5        0.30        7.86     10.49 o 
  -9  -5   5       79.50       78.70      7.37 o 
  -8  -5   5        3.39       10.97      4.40 o 
  -7  -5   5      361.51      341.37      8.17 o 
  -6  -5   5      109.62      111.30      5.45 o 
  -5  -5   5      784.70      784.50     10.91 o 
  -4  -5   5     1753.99     1741.38     19.66 o 
  -3  -5   5       35.09       54.87      2.81 o 
  -2  -5   5     2490.79     2585.74     27.22 o 
  -1  -5   5      337.27      402.17      7.25 o 
   0  -5   5     2582.11     2566.50     29.49 o 
   1  -5   5      540.30      567.60     11.21 o 
   2  -5   5      651.83      625.11      8.58 o 
   3  -5   5      172.70      189.24      4.66 o 
   4  -5   5      721.03      720.16      9.70 o 
   5  -5   5        1.41       -0.15      2.40 o 
   6  -5   5     1311.36     1268.62     15.35 o 
   7  -5   5      353.24      300.79      8.79 o 
   8  -5   5      506.61      504.83     11.07 o 
   9  -5   5        0.49        4.11      4.87 o 
  10  -5   5      380.71      394.69     21.03 o 
  11  -5   5       90.41      100.85     14.06 o 
  12  -5   5        0.12       16.87     11.57 o 
 -12  -4   5        0.30       -0.14     11.19 o 
 -11  -4   5      124.32      133.76     15.50 o 
 -10  -4   5        0.71      -10.60      5.77 o 
  -9  -4   5      433.17      411.52     13.75 o 
  -8  -4   5       26.55       26.81      4.53 o 
  -7  -4   5       59.81       71.77      4.43 o 
  -6  -4   5      291.85      286.91      7.05 o 
  -5  -4   5      391.03      439.98      7.33 o 
  -4  -4   5       16.94       12.45      2.37 o 
  -3  -4   5      411.62      395.97      6.79 o 
  -2  -4   5       26.06       51.13      2.38 o 
  -1  -4   5     3331.97     3696.67     37.31 o 
   0  -4   5     2533.42     2704.36     27.81 o 
   1  -4   5     1605.08     1665.08     19.08 o 
   2  -4   5     3282.23     3347.81     33.89 o 
   3  -4   5      461.75      438.88      6.56 o 
   4  -4   5     1055.53     1020.89     12.15 o 
   5  -4   5      949.91      938.05     11.66 o 
   6  -4   5     1330.88     1315.71     16.89 o 
   7  -4   5      399.07      454.31     10.20 o 
   8  -4   5       55.39       65.13      5.04 o 
   9  -4   5       50.90       58.87      9.49 o 
  10  -4   5       72.05       84.39     12.07 o 
  11  -4   5       20.47       51.55     11.85 o 
  12  -4   5        0.42        5.05     11.36 o 
 -12  -3   5       11.80        0.61     11.30 o 
 -11  -3   5       84.46       93.36     13.11 o 
 -10  -3   5        0.05        6.68      6.59 o 
  -9  -3   5       29.23       38.79      6.21 o 
  -8  -3   5      187.52      169.85      8.08 o 
  -7  -3   5       29.18       26.57      3.38 o 
  -6  -3   5       20.13       17.96      2.94 o 
  -5  -3   5       34.15       29.76      2.66 o 
  -4  -3   5      391.89      388.80      6.34 o 
  -3  -3   5     3585.88     3780.84     34.87 o 
  -2  -3   5       46.49       36.73      2.55 o 
  -1  -3   5      400.77      416.82      5.41 o 
   0  -3   5     1175.17     1046.51     10.73 o 
   1  -3   5      782.15      840.02      9.62 o 
   2  -3   5     1742.10     1666.92     27.14 o 
   3  -3   5       65.09       62.93      2.28 o 
   4  -3   5      670.58      613.29      8.10 o 
   5  -3   5      216.81      212.31      4.76 o 
   6  -3   5      361.94      351.62      6.84 o 
   7  -3   5       24.21       15.83      3.67 o 
   8  -3   5       29.16       33.44      5.11 o 
   9  -3   5        1.57       -1.22      4.78 o 
  10  -3   5      153.95      172.58      9.14 o 
  11  -3   5        0.07      -14.30      9.26 o 
  12  -3   5      205.15      218.52     18.07 o 
 -12  -2   5        4.75       -0.95     10.92 o 
 -11  -2   5       12.79        8.14      6.55 o 
 -10  -2   5        2.31        3.95      6.01 o 
  -9  -2   5      217.58      223.89      9.07 o 
  -8  -2   5       70.32       67.51      5.85 o 
  -7  -2   5     1132.06     1069.61     23.62 o 
  -6  -2   5      203.92      213.46      5.49 o 
  -5  -2   5     1879.99     1805.16     19.60 o 
  -4  -2   5        7.62        4.42      1.63 o 
  -3  -2   5     3883.54     4078.40     40.62 o 
  -2  -2   5     1826.51     1833.09     19.21 o 
  -1  -2   5      342.71      312.72      4.19 o 
   0  -2   5     4863.56     5017.24     53.34 o 
   1  -2   5       12.29       18.44      1.38 o 
   2  -2   5        8.11       11.25      1.76 o 
   3  -2   5     2338.20     2609.03     28.26 o 
   4  -2   5      144.44      159.66      3.42 o 
   5  -2   5      101.83       78.16      3.61 o 
   6  -2   5      204.63      204.31      6.11 o 
   7  -2   5      531.39      436.50     10.97 o 
   8  -2   5      633.06      617.35     16.06 o 
   9  -2   5       42.77       27.65      6.42 o 
  10  -2   5      189.28      182.12     10.86 o 
  11  -2   5        3.29       13.10     10.05 o 
  12  -2   5       34.13       35.23     11.71 o 
 -12  -1   5       80.48       89.04     13.21 o 
 -11  -1   5       37.55       53.85      8.01 o 
 -10  -1   5       14.24       20.93      6.43 o 
  -9  -1   5      366.52      420.67     11.54 o 
  -8  -1   5        1.07       -0.48      4.07 o 
  -7  -1   5      600.13      577.67     14.96 o 
  -6  -1   5        6.11        1.43      1.64 o 
  -5  -1   5      261.15      243.32      5.28 o 
  -4  -1   5       96.29       87.30      2.54 o 
  -3  -1   5     1084.01     1086.12     12.91 o 
  -2  -1   5        1.31        1.79      0.94 o 
  -1  -1   5       24.40       29.28      2.09 o 
   0  -1   5      805.77      819.76     13.34 o 
   1  -1   5      662.64      645.19      9.52 o 
   2  -1   5       31.21       52.57      2.12 o 
   3  -1   5     3179.52     3203.58     34.90 o 
   4  -1   5     1620.44     1629.85     17.03 o 
   5  -1   5       11.20       12.36      2.97 o 
   6  -1   5      655.71      618.88     16.63 o 
   7  -1   5       17.66       15.03      4.24 o 
   8  -1   5       41.60       56.93      5.53 o 
   9  -1   5       12.66        7.55      4.89 o 
  10  -1   5       30.43       39.18      6.08 o 
  11  -1   5        4.41        0.66      5.85 o 
  12  -1   5       15.19       19.58     10.97 o 
 -12   0   5        0.37       10.28      7.21 o 
 -11   0   5       37.01       34.89      7.48 o 
 -10   0   5       12.03       16.06      6.70 o 
  -9   0   5      329.45      286.20     11.94 o 
  -8   0   5        5.77        8.65      4.29 o 
  -7   0   5      362.14      363.41     18.59 o 
  -6   0   5      274.33      279.48     10.56 o 
  -5   0   5      421.11      453.75      6.38 o 
  -4   0   5       24.35       34.37      1.88 o 
  -3   0   5     1090.82      986.05     17.56 o 
  -2   0   5        9.39       11.03      1.74 o 
  -1   0   5     1666.77     1615.24     23.38 o 
   0   0   5      372.37      327.46      6.16 o 
   1   0   5     2450.26     2498.77     31.52 o 
   2   0   5     3348.48     3423.32     42.85 o 
   3   0   5       44.84       39.22      2.67 o 
   4   0   5      136.17      105.28      3.15 o 
   5   0   5      161.15      161.12      4.95 o 
   6   0   5       74.20       65.25      6.52 o 
   7   0   5       14.69       16.13      3.99 o 
   8   0   5       54.89       50.92      5.27 o 
   9   0   5        1.94        1.81      4.84 o 
  10   0   5       20.91       13.62      5.42 o 
  11   0   5       38.12       37.95      6.74 o 
 -12   1   5        8.78        3.00     10.57 o 
 -11   1   5        1.20        0.16      6.24 o 
 -10   1   5      108.43      107.85      8.30 o 
  -9   1   5      131.44      128.84      8.12 o 
  -8   1   5       15.21       15.32      5.02 o 
  -7   1   5       86.72       93.12      5.28 o 
  -6   1   5      496.15      454.17      9.78 o 
  -5   1   5     1360.12     1292.94     14.92 o 
  -4   1   5        1.64        5.11      2.04 o 
  -3   1   5     1160.66     1158.92     18.06 o 
  -2   1   5        6.29        8.86      2.48 o 
  -1   1   5       61.85       92.19      5.38 o 
   0   1   5      178.68      186.40      7.22 o 
   1   1   5     1997.98     2198.44     32.26 o 
   2   1   5       25.60       30.32      5.88 o 
   3   1   5      149.96      128.83      3.59 o 
   4   1   5       25.20       23.04      7.22 o 
   5   1   5      127.69      129.56      4.23 o 
   6   1   5      201.90      179.20      8.20 o 
   7   1   5       41.89       38.76      4.58 o 
   8   1   5       42.12       32.15      6.04 o 
   9   1   5      112.20      125.81      7.68 o 
  10   1   5       33.08       30.48      6.01 o 
  11   1   5       13.65       13.36      6.30 o 
 -12   2   5       40.70       40.57      6.90 o 
 -11   2   5       23.59       19.38      6.79 o 
 -10   2   5      104.55      105.51      8.33 o 
  -9   2   5      232.35      247.79      9.99 o 
  -8   2   5      415.25      373.12     21.36 o 
  -7   2   5      435.89      425.06     11.97 o 
  -6   2   5       13.32       19.10      4.61 o 
  -4   2   5       91.47      134.10      5.25 o 
  -3   2   5       33.74       30.58      2.60 o 
  -2   2   5       27.23       39.07      2.02 o 
  -1   2   5     1015.86     1112.65     23.98 o 
   0   2   5       13.87       14.11      3.63 o 
   1   2   5      808.68      869.01     14.50 o 
   2   2   5       52.97       35.63      3.13 o 
   3   2   5     2273.93     2337.07     30.39 o 
   4   2   5       21.62        1.85      2.45 o 
   5   2   5       20.91       27.02      5.35 o 
   6   2   5      214.11      203.12      8.33 o 
   7   2   5       13.18       16.55      4.14 o 
   8   2   5       36.95       45.35      5.32 o 
   9   2   5        4.37        1.87      4.75 o 
  10   2   5        0.43        1.53      5.22 o 
  11   2   5        5.51        3.56      6.09 o 
 -12   3   5      139.04      146.74      9.07 o 
 -11   3   5       15.14       11.87      5.79 o 
 -10   3   5       46.49       51.17      6.18 o 
  -9   3   5        5.38        2.82      5.02 o 
  -8   3   5      111.20      113.14      6.36 o 
  -7   3   5       31.86       30.00      9.40 o 
  -6   3   5       28.70       31.05      8.94 o 
  -5   3   5       12.45        3.45      2.13 o 
  -4   3   5       73.18       72.53      5.54 o 
  -3   3   5      767.22      821.77     18.95 o 
  -2   3   5      359.22      355.86      6.16 o 
  -1   3   5     1332.87     1360.77     28.83 o 
   0   3   5      322.75      373.10      9.18 o 
   1   3   5      235.13      237.15      5.47 o 
   2   3   5      783.60      809.22     10.90 o 
   3   3   5      844.61      939.14     17.67 o 
   4   3   5      497.06      371.33     46.71 o 
   5   3   5       10.25        5.54      4.93 o 
   6   3   5       15.92       14.60      5.74 o 
   7   3   5       22.51       28.59      5.09 o 
   8   3   5        1.50        7.39      4.40 o 
   9   3   5       10.96       19.72      6.15 o 
  10   3   5        0.09       -2.48      5.19 o 
 -11   4   5        9.61       17.95      7.23 o 
 -10   4   5       49.24       41.10      8.93 o 
  -9   4   5       23.30       28.84      6.09 o 
  -8   4   5       36.65       40.60      8.42 o 
  -7   4   5       24.60       32.88      7.57 o 
  -6   4   5      111.43      114.19      9.24 o 
  -5   4   5      354.74      345.09     35.89 o 
  -4   4   5        1.72        6.48      2.82 o 
  -3   4   5      352.53      358.97      7.64 o 
  -2   4   5       42.14       44.77      3.09 o 
  -1   4   5      101.16      105.64      4.10 o 
   0   4   5       37.55       38.66      2.39 o 
   1   4   5      305.04      297.45      5.77 o 
   2   4   5       67.41       68.37      3.27 o 
   3   4   5       25.86       24.74      4.79 o 
   4   4   5       82.04       56.68      6.17 o 
   5   4   5        4.88        6.13      5.27 o 
   6   4   5       31.54       45.29      6.85 o 
   7   4   5       87.00       83.93     15.96 o 
   8   4   5        9.94        5.16      3.35 o 
   9   4   5       17.86       21.98      4.84 o 
 -11   5   5        0.09       -3.53     17.41 o 
 -10   5   5       14.24       39.60      9.33 o 
  -9   5   5       42.27       59.08     10.10 o 
  -8   5   5        3.34       -1.65      7.18 o 
  -7   5   5        0.32        6.25      6.78 o 
  -6   5   5       28.07       35.65      7.40 o 
  -5   5   5      197.51      199.69     11.56 o 
  -4   5   5      671.87      624.99     18.41 o 
  -3   5   5      100.77      109.30      5.20 o 
  -2   5   5      297.77      283.40      6.16 o 
  -1   5   5        2.63        1.78      3.26 o 
   0   5   5      973.68     1007.20     13.56 o 
   1   5   5      714.51      740.23     12.48 o 
   2   5   5      167.07      134.57      7.78 o 
   3   5   5      126.38      115.15      7.52 o 
   4   5   5       13.59        6.70      4.94 o 
   5   5   5      324.52      308.20     12.38 o 
   6   5   5        9.81        4.07      6.30 o 
   7   5   5        3.05        9.92      7.00 o 
   8   5   5        2.35       -0.64      7.23 o 
   9   5   5        0.14        6.51     11.53 o 
 -10   6   5       29.49       40.10     19.12 o 
  -9   6   5        1.26        3.79      8.94 o 
  -8   6   5       43.18       69.20     10.48 o 
  -7   6   5       14.41       21.69      8.10 o 
  -6   6   5       15.72       14.86      7.41 o 
  -5   6   5        2.55        3.42      8.89 o 
  -4   6   5       25.82       27.72      4.76 o 
  -3   6   5      554.70      491.08     10.96 o 
  -2   6   5       68.60       68.32      4.50 o 
  -1   6   5       19.79       16.19      3.51 o 
   0   6   5       88.50      110.19      5.21 o 
   1   6   5      249.81      252.26      8.58 o 
   2   6   5       13.78       23.23      5.26 o 
   3   6   5       40.84       40.59      6.19 o 
   4   6   5       13.41       22.43      6.22 o 
   5   6   5        2.28        2.91      5.94 o 
   6   6   5        1.61        0.00      6.39 o 
   7   6   5       10.43       15.62      7.31 o 
   8   6   5        2.69       -5.53     12.36 o 
  -9   7   5        0.79        3.92      9.86 o 
  -8   7   5       17.07       13.66      8.75 o 
  -7   7   5        1.97       -2.37      5.39 o 
  -6   7   5        0.71        6.04      5.39 o 
  -5   7   5        9.29        9.83      5.17 o 
  -4   7   5        0.60        0.64      6.68 o 
  -3   7   5        7.02        1.93      4.19 o 
  -2   7   5      116.40      132.19      9.58 o 
  -1   7   5      186.20      207.03      7.34 o 
   0   7   5       96.36       89.66      6.20 o 
   1   7   5        2.58        4.04      4.35 o 
   2   7   5      134.79      160.62      9.77 o 
   3   7   5       55.44       68.83     10.38 o 
   4   7   5        5.28        4.23      6.14 o 
   5   7   5       27.04       28.27     10.96 o 
   6   7   5       20.65       26.03      7.73 o 
   7   7   5       19.19       16.74      7.95 o 
  -8   8   5       14.03        6.30      6.83 o 
  -7   8   5        6.12        0.65      6.30 o 
  -6   8   5        0.96       -6.61      5.27 o 
  -5   8   5        0.62        0.36      5.19 o 
  -4   8   5        5.72        2.99      4.98 o 
  -3   8   5        1.57       -2.35      4.50 o 
  -2   8   5       45.81       52.20      8.55 o 
  -1   8   5        5.26        2.01      5.44 o 
   0   8   5       53.93       54.25      6.08 o 
   1   8   5        8.91       10.39      5.96 o 
   2   8   5       15.12       16.81      6.20 o 
   3   8   5        4.37        3.87      6.21 o 
   4   8   5       19.44       20.97      7.40 o 
   5   8   5        2.96        7.14      7.02 o 
  -7   9   5        0.19       -1.06      6.54 o 
  -6   9   5       15.69        7.61      6.29 o 
  -5   9   5       23.35       21.74      6.91 o 
  -4   9   5       60.16       59.55      7.92 o 
  -3   9   5        6.52        6.06     17.59 o 
  -2   9   5        0.27       -6.84      6.21 o 
  -1   9   5        8.52       14.18      5.61 o 
   0   9   5       70.58       89.74     13.89 o 
   1   9   5       32.57       40.12     16.76 o 
   2   9   5       16.50       15.16      7.06 o 
   3   9   5        3.66        0.48      7.15 o 
  -4  10   5       12.19       21.67      8.44 o 
  -3  10   5        8.48        2.50      7.14 o 
  -2  10   5        0.40       -2.10      7.06 o 
  -1  10   5       14.80       22.51      6.42 o 
   0  10   5        1.67       -4.78      6.75 o 
  -1 -14   6        5.97       -8.15      7.13 o 
   0 -14   6        8.33       -7.62      6.98 o 
   1 -14   6       11.48        6.35      7.75 o 
   2 -14   6        0.80       -8.75      7.09 o 
   3 -14   6       48.61       50.29      8.64 o 
   4 -14   6        0.83       -9.54      7.25 o 
   5 -14   6       26.15       23.29      8.14 o 
  -4 -13   6        0.07       -3.28      7.28 o 
  -3 -13   6        6.26        5.47      7.10 o 
  -2 -13   6        3.06      -10.54      6.74 o 
  -1 -13   6       94.06       85.22      8.46 o 
   0 -13   6        0.09       -3.17      7.98 o 
   1 -13   6        1.98        1.28      5.90 o 
   2 -13   6        0.43       -4.85      6.72 o 
   3 -13   6        8.59       11.21      7.18 o 
   4 -13   6        2.96       -0.62      6.98 o 
   5 -13   6       11.38       12.70      7.46 o 
   6 -13   6        5.45       -1.76      7.36 o 
   7 -13   6        1.00        1.23      9.12 o 
  -5 -12   6       48.06       52.74      8.07 o 
  -4 -12   6        3.59        4.60      6.75 o 
  -3 -12   6       43.41       51.22      7.82 o 
  -2 -12   6       25.73       26.45      7.03 o 
  -1 -12   6       64.85       69.53      7.77 o 
   0 -12   6       11.80        5.69      5.37 o 
   1 -12   6       20.68       12.44      7.03 o 
   2 -12   6       12.91        9.87      5.68 o 
   3 -12   6       49.17       51.29      6.46 o 
   4 -12   6       61.39       49.89      7.81 o 
   5 -12   6      314.70      313.43     14.98 o 
   6 -12   6       20.93       20.44      7.52 o 
   7 -12   6        2.02        0.00     13.51 o 
   8 -12   6        1.77        0.58      8.68 o 
  -7 -11   6       59.70       59.97     10.19 o 
  -6 -11   6        7.87        2.44      6.87 o 
  -5 -11   6       20.06       32.40      7.13 o 
  -4 -11   6       32.60       24.78      6.79 o 
  -3 -11   6       46.71       50.62      7.13 o 
  -2 -11   6        0.50        4.05      5.22 o 
  -1 -11   6        6.32        1.84      5.13 o 
   0 -11   6       45.56       51.75      5.96 o 
   1 -11   6       79.04       66.83      6.12 o 
   2 -11   6      121.78      136.94      7.58 o 
   3 -11   6      122.22      107.04      7.10 o 
   4 -11   6        0.77        0.52      5.34 o 
   5 -11   6       91.59      104.51     13.96 o 
   6 -11   6        7.92        6.68      6.47 o 
   7 -11   6        4.41        5.69      7.10 o 
   8 -11   6       17.94        7.19      8.70 o 
   9 -11   6        2.33        2.17      8.65 o 
  -8 -10   6       22.66       25.21      9.37 o 
  -7 -10   6       44.26       56.29      7.56 o 
  -6 -10   6       35.84       43.03      9.50 o 
  -5 -10   6        8.94       -1.15      5.78 o 
  -4 -10   6      237.60      259.94     22.43 o 
  -3 -10   6       83.55       92.99      7.51 o 
  -2 -10   6       15.06       13.30      5.04 o 
  -1 -10   6       93.85       97.11      5.73 o 
   0 -10   6       27.42       30.57      4.51 o 
   1 -10   6       15.87       10.81      4.00 o 
   2 -10   6      134.30      134.30      6.27 o 
   3 -10   6      506.25      528.46     10.99 o 
   4 -10   6       26.03       29.71      4.73 o 
   5 -10   6       38.72       38.92      6.73 o 
   6 -10   6        3.31        2.70      8.91 o 
   7 -10   6       51.17       45.56      7.59 o 
   8 -10   6       10.72        6.05      6.64 o 
   9 -10   6       11.63        5.28      8.23 o 
  10 -10   6        6.53       -8.00     12.17 o 
  -9  -9   6        6.41       17.38     11.69 o 
  -8  -9   6      171.11      179.57     10.14 o 
  -7  -9   6       14.29        1.00      5.83 o 
  -6  -9   6      247.68      244.44     10.55 o 
  -5  -9   6      455.24      456.18     11.10 o 
  -4  -9   6      114.69      125.86      5.88 o 
  -3  -9   6      279.49      294.29      8.13 o 
  -2  -9   6        5.85        8.38      3.79 o 
  -1  -9   6       55.39       59.58      4.82 o 
   0  -9   6        1.95        3.37      3.64 o 
   1  -9   6       74.89       79.88      4.96 o 
   2  -9   6       26.02       19.44      5.01 o 
   3  -9   6       69.79       75.00      5.13 o 
   4  -9   6      239.18      244.28      7.62 o 
   5  -9   6       15.61       19.59      4.67 o 
   6  -9   6      155.54      153.70      7.46 o 
   7  -9   6      120.52      124.10      7.28 o 
   8  -9   6        2.98        4.44      5.43 o 
   9  -9   6      228.94      217.76     12.43 o 
  10  -9   6       17.64       43.87     12.76 o 
  11  -9   6       22.72       44.27     14.02 o 
  -9  -8   6        1.36        4.37     11.10 o 
  -8  -8   6       74.44       86.39      6.76 o 
  -7  -8   6       50.76       50.03      5.80 o 
  -6  -8   6      554.95      572.90     12.51 o 
  -5  -8   6       17.15       18.59      4.59 o 
  -4  -8   6       41.02       39.00      4.23 o 
  -3  -8   6       21.94       20.76      3.85 o 
  -2  -8   6      158.55      152.45      5.39 o 
  -1  -8   6       88.60       78.99      4.24 o 
   0  -8   6      221.93      234.47      8.81 o 
   1  -8   6      691.56      673.10     11.02 o 
   2  -8   6      153.15      157.92      5.48 o 
   3  -8   6      315.12      316.87      7.10 o 
   4  -8   6      250.42      234.71      6.47 o 
   5  -8   6     1567.44     1553.84     20.86 o 
   6  -8   6      101.94      110.87      6.49 o 
   7  -8   6        5.94        3.47      4.64 o 
   8  -8   6        0.68        1.38      4.94 o 
   9  -8   6        3.13       -9.12      6.59 o 
  10  -8   6        0.93       -0.30      7.05 o 
  11  -8   6        0.23      -13.91     11.42 o 
 -10  -7   6       93.78       96.70     15.37 o 
  -9  -7   6        1.77       -8.47      5.64 o 
  -8  -7   6      127.70      111.20      6.78 o 
  -7  -7   6       34.25       38.70      5.10 o 
  -6  -7   6       30.63       33.31      4.80 o 
  -5  -7   6       16.81        9.33      3.80 o 
  -4  -7   6      630.09      598.81      9.70 o 
  -3  -7   6       43.98       43.86      3.71 o 
  -2  -7   6      668.00      678.42     11.24 o 
  -1  -7   6       18.68        7.83      2.37 o 
   0  -7   6     1982.36     1966.67     29.94 o 
   1  -7   6     1257.09     1197.59     17.64 o 
   2  -7   6     1028.93     1033.88     14.64 o 
   3  -7   6      707.67      683.59     11.14 o 
   4  -7   6       93.89       92.18      4.76 o 
   5  -7   6        9.14       11.36      3.41 o 
   6  -7   6       21.23       12.07      4.57 o 
   7  -7   6       28.37       22.88      4.88 o 
   8  -7   6        8.36        3.40      4.63 o 
   9  -7   6        3.17        9.51      6.19 o 
  10  -7   6       79.45       53.30     12.53 o 
  11  -7   6       21.28       31.43     12.37 o 
 -11  -6   6      143.93      156.08     17.42 o 
 -10  -6   6       22.32       46.54     12.61 o 
  -9  -6   6       94.13       78.42      8.87 o 
  -8  -6   6      222.73      224.40     13.09 o 
  -7  -6   6      104.77      105.42      6.16 o 
  -6  -6   6      494.84      480.45      9.97 o 
  -5  -6   6        2.65        9.29      3.53 o 
  -4  -6   6     1032.47     1025.20     13.38 o 
  -3  -6   6      270.03      277.24      7.02 o 
  -2  -6   6      315.35      294.96      8.03 o 
  -1  -6   6      600.85      603.44      9.79 o 
   0  -6   6       43.90       40.54      2.97 o 
   1  -6   6      111.82      126.42      4.45 o 
   2  -6   6     1517.98     1665.28     18.94 o 
   3  -6   6       12.56       10.16      2.65 o 
   4  -6   6      101.56       96.47      4.08 o 
   5  -6   6       44.88       36.03      3.73 o 
   6  -6   6      136.04      121.52      5.28 o 
   7  -6   6     1076.71     1188.58     16.77 o 
   8  -6   6       13.17        3.68      5.13 o 
   9  -6   6       49.37       68.39      9.15 o 
  10  -6   6       26.39       27.03     11.34 o 
  11  -6   6       23.17       34.45     11.52 o 
  12  -6   6       54.35      102.27     15.76 o 
 -11  -5   6       49.22       63.44     14.00 o 
 -10  -5   6       96.57       91.89      9.55 o 
  -9  -5   6       17.23       12.60      6.74 o 
  -8  -5   6      221.47      200.74      9.30 o 
  -7  -5   6       98.26      100.53      5.27 o 
  -6  -5   6     1004.47     1001.27     18.19 o 
  -5  -5   6      105.46      105.98      4.84 o 
  -4  -5   6      234.50      237.72      5.74 o 
  -3  -5   6      569.64      599.89      8.54 o 
  -2  -5   6     1910.05     1945.78     34.01 o 
  -1  -5   6      506.16      542.26      8.00 o 
   0  -5   6     2123.55     2199.81     23.57 o 
   1  -5   6      986.70     1081.51     12.99 o 
   2  -5   6     2376.61     2328.78     24.82 o 
   3  -5   6      648.96      644.86      9.05 o 
   4  -5   6      660.41      599.45      8.69 o 
   5  -5   6      836.38      807.17     11.83 o 
   6  -5   6       36.40       35.68      3.66 o 
   7  -5   6      602.85      627.42     17.13 o 
   8  -5   6      183.47      160.33      8.30 o 
   9  -5   6      236.60      259.73     24.81 o 
  10  -5   6        9.00       13.17      7.69 o 
  11  -5   6        7.94       21.96     11.07 o 
  12  -5   6        6.34        6.84     10.79 o 
 -11  -4   6        2.22       -7.84     10.61 o 
 -10  -4   6       11.72       19.53      7.10 o 
  -9  -4   6      113.99      112.33      7.86 o 
  -8  -4   6       13.99       13.42      4.89 o 
  -7  -4   6      529.73      503.37     10.69 o 
  -6  -4   6      133.92      129.90      5.27 o 
  -5  -4   6      917.63      928.87     13.33 o 
  -4  -4   6     1281.52     1330.98     17.19 o 
  -3  -4   6     1857.30     1898.31     25.26 o 
  -2  -4   6     5468.85     5554.01     50.00 o 
  -1  -4   6     2310.80     2490.16     23.79 o 
   0  -4   6     1410.06     1362.45     14.00 o 
   1  -4   6     3340.42     3468.53     32.20 o 
   2  -4   6      244.65      216.59      4.29 o 
   3  -4   6      321.89      343.70      5.27 o 
   4  -4   6      407.89      403.44      6.55 o 
   5  -4   6      151.02      159.86      5.41 o 
   6  -4   6       17.31       15.28      2.99 o 
   7  -4   6      267.97      234.05      9.17 o 
   8  -4   6      209.32      218.94      9.33 o 
   9  -4   6        2.48        2.63      5.18 o 
  10  -4   6      151.95      141.50     21.12 o 
  11  -4   6       17.66       34.78     11.12 o 
  12  -4   6       19.40       12.52     11.67 o 
 -12  -3   6       29.54        1.60     11.31 o 
 -11  -3   6       56.30       51.75      8.50 o 
 -10  -3   6       96.21      106.27      8.24 o 
  -9  -3   6      115.86      122.68      9.92 o 
  -8  -3   6        7.63       15.06      4.92 o 
  -7  -3   6      366.16      392.75     12.01 o 
  -6  -3   6      341.93      324.18      8.00 o 
  -5  -3   6      605.82      598.47      9.63 o 
  -4  -3   6      620.00      576.06      8.18 o 
  -3  -3   6        4.90        3.41      2.02 o 
  -2  -3   6      269.91      251.44      4.82 o 
  -1  -3   6       20.29       36.47      2.41 o 
   0  -3   6     1692.36     1771.99     17.19 o 
   1  -3   6      566.60      583.06      8.22 o 
   2  -3   6      206.08      187.57      6.22 o 
   3  -3   6      381.15      358.53      6.06 o 
   4  -3   6      929.87      965.07     13.53 o 
   5  -3   6      150.73      143.32      5.65 o 
   6  -3   6     1559.82     1523.46     25.48 o 
   7  -3   6      522.65      570.22     13.17 o 
   8  -3   6      233.69      233.09      9.18 o 
   9  -3   6       78.55      100.79      7.19 o 
  10  -3   6        2.27       11.31      5.88 o 
  11  -3   6      200.51      216.44     16.83 o 
  12  -3   6       19.60       16.85     11.09 o 
 -12  -2   6       39.13       34.53     11.62 o 
 -11  -2   6      161.90      152.84     10.68 o 
 -10  -2   6        0.62        2.60      5.39 o 
  -9  -2   6      236.99      229.17      9.30 o 
  -8  -2   6      360.96      332.63      9.98 o 
  -7  -2   6      177.56      174.22      7.51 o 
  -6  -2   6      475.32      397.23     28.35 o 
  -5  -2   6      316.60      308.88     11.31 o 
  -4  -2   6      258.27      269.44      4.70 o 
  -3  -2   6      372.21      381.65      5.33 o 
  -2  -2   6      230.06      208.17      3.94 o 
  -1  -2   6      603.95      611.57      7.36 o 
   0  -2   6      412.59      347.29      8.78 o 
   1  -2   6      594.08      632.18      7.48 o 
   2  -2   6     3246.46     3171.53     34.60 o 
   3  -2   6      295.91      307.33      4.70 o 
   4  -2   6     2023.26     1949.18     21.62 o 
   5  -2   6      326.35      321.74     33.53 o 
   6  -2   6     1560.53     1507.51     32.24 o 
   7  -2   6      551.35      498.86     12.01 o 
   8  -2   6        7.13        1.04      5.85 o 
   9  -2   6        2.49       -5.22      5.72 o 
  10  -2   6        0.99        3.28      6.61 o 
  11  -2   6        9.31       10.26     15.65 o 
  12  -2   6        1.55      -19.58     10.18 o 
 -12  -1   6        1.99       -0.44      7.49 o 
 -11  -1   6        9.30        9.02     11.87 o 
 -10  -1   6       15.52       15.32      9.44 o 
  -9  -1   6       11.24        9.77      4.96 o 
  -8  -1   6      184.30      195.15      8.13 o 
  -7  -1   6      240.33      243.32     12.98 o 
  -6  -1   6        0.60       -1.18      2.84 o 
  -5  -1   6     1451.82     1434.78     17.40 o 
  -4  -1   6       99.48       95.76      3.14 o 
  -3  -1   6      688.53      680.81     13.22 o 
  -2  -1   6     1029.48     1076.72     15.32 o 
  -1  -1   6     1843.75     1904.12     25.03 o 
   0  -1   6     1069.53      980.91     13.87 o 
   1  -1   6        5.07        4.69      1.83 o 
   2  -1   6      849.96      772.94     13.69 o 
   3  -1   6      478.60      532.13      8.95 o 
   4  -1   6      276.17      252.71      5.42 o 
   5  -1   6       77.36       73.50      3.56 o 
   6  -1   6       14.40       20.18      3.88 o 
   7  -1   6       84.29       67.92      5.36 o 
   8  -1   6      256.56      249.06     10.93 o 
   9  -1   6        1.06       -0.60      4.62 o 
  10  -1   6       20.32       16.54      5.80 o 
  11  -1   6        1.56       -3.35      5.99 o 
 -12   0   6        0.41       -8.20      8.70 o 
 -11   0   6        1.63        2.54      6.68 o 
 -10   0   6       51.12       61.22     10.79 o 
  -9   0   6       85.75      101.29      7.77 o 
  -8   0   6        2.68       -3.24      3.99 o 
  -7   0   6     1557.18     1560.70     30.04 o 
  -6   0   6       20.79       28.55      3.72 o 
  -5   0   6      186.66      182.71      4.66 o 
  -4   0   6      217.29      212.72      8.03 o 
  -3   0   6      746.81      741.57     12.57 o 
  -2   0   6     1212.92     1266.60     17.36 o 
  -1   0   6       46.86       37.98      2.68 o 
   0   0   6      270.41      240.29      4.90 o 
   1   0   6       51.28       39.25      2.45 o 
   2   0   6      364.98      397.51      9.13 o 
   3   0   6      546.12      568.79     13.66 o 
   5   0   6      478.40      507.21      9.23 o 
   6   0   6      338.59      359.43      9.12 o 
   7   0   6      360.37      357.37     17.03 o 
   8   0   6      199.18      207.25      9.78 o 
   9   0   6      100.12       86.21      7.78 o 
  10   0   6       39.27       51.98      6.51 o 
  11   0   6       24.26       15.24      6.38 o 
 -12   1   6        0.26       10.09      7.16 o 
 -11   1   6        2.88       -6.79      6.13 o 
 -10   1   6       60.32       49.86      7.13 o 
  -9   1   6       80.15       79.57      7.08 o 
  -8   1   6       47.10       54.09      5.75 o 
  -7   1   6       80.87       78.28      4.76 o 
  -6   1   6      116.17      115.39      9.14 o 
  -4   1   6       36.66       50.85      3.74 o 
  -3   1   6      552.80      527.77      8.75 o 
  -2   1   6       26.74       27.49      2.21 o 
  -1   1   6      204.43      172.31      4.07 o 
   0   1   6      114.31      131.55      3.31 o 
   1   1   6     1553.49     1592.55     20.97 o 
   2   1   6      557.41      487.43     12.16 o 
   3   1   6      459.48      495.57      9.86 o 
   5   1   6      266.58      324.87     19.72 o 
   6   1   6      142.29      151.96      5.96 o 
   7   1   6      317.60      279.21     10.61 o 
   8   1   6       18.55       20.32      5.89 o 
   9   1   6        0.08        4.67      4.92 o 
  10   1   6        1.75        1.79      5.44 o 
  11   1   6        3.36       -6.97      5.89 o 
 -11   2   6       10.81        3.56      6.29 o 
 -10   2   6        3.46       -8.08      5.20 o 
  -9   2   6      116.13      101.42      8.89 o 
  -8   2   6      149.02      132.99      6.94 o 
  -7   2   6      179.20      161.95     15.24 o 
  -6   2   6        6.28        9.93      4.91 o 
  -5   2   6      585.30      574.87     36.66 o 
  -4   2   6        1.76        2.09      2.77 o 
  -3   2   6      299.30      254.16      6.49 o 
  -2   2   6        0.17        0.94      1.70 o 
  -1   2   6      307.26      272.63      9.87 o 
   0   2   6      307.69      316.76     10.63 o 
   1   2   6      112.29      125.10      4.43 o 
   2   2   6      223.50      204.35      5.21 o 
   3   2   6       99.12      102.53      7.76 o 
   4   2   6       38.72       37.39      5.30 o 
   5   2   6      142.37      130.45      8.18 o 
   6   2   6      500.93      465.48     15.11 o 
   7   2   6        0.59        4.03      3.27 o 
   8   2   6       26.61       30.71      4.61 o 
   9   2   6       40.77       44.82      7.78 o 
  10   2   6       12.28       13.82      5.53 o 
 -11   3   6        4.85        9.76      5.43 o 
 -10   3   6       12.90       12.80     10.56 o 
  -9   3   6      159.23      170.20     17.19 o 
  -8   3   6       93.53       91.68     13.59 o 
  -7   3   6      278.97      304.38     18.71 o 
  -6   3   6      398.65      357.06     19.08 o 
  -5   3   6      390.19      412.62     19.45 o 
  -4   3   6       10.70       15.11      4.60 o 
  -3   3   6      153.87      157.48      4.71 o 
  -2   3   6        0.37        1.61      2.80 o 
  -1   3   6      107.16      115.40     10.13 o 
   0   3   6        6.80        2.09      3.85 o 
   1   3   6       52.85       61.10      3.23 o 
   2   3   6      111.73      116.89      4.46 o 
   3   3   6      697.54      720.62     17.74 o 
   4   3   6       10.53        3.54      4.52 o 
   5   3   6       14.92       11.13      5.18 o 
   6   3   6       43.35       34.46      6.82 o 
   7   3   6        7.41       14.37      6.44 o 
   8   3   6        4.60       -6.04      6.87 o 
   9   3   6       11.16       17.08      3.89 o 
 -11   4   6       12.81       14.10      9.65 o 
 -10   4   6       38.73       32.21      9.68 o 
  -9   4   6       51.89       67.17     11.50 o 
  -8   4   6       92.30      102.24     12.89 o 
  -7   4   6      100.39       98.23      9.90 o 
  -6   4   6        3.74        4.27      8.37 o 
  -5   4   6      151.75      144.89     10.31 o 
  -4   4   6       23.76       23.73      6.64 o 
  -3   4   6       25.66       30.75      3.29 o 
  -2   4   6        1.76        2.39      3.81 o 
  -1   4   6       55.07       57.26      5.43 o 
   0   4   6       19.00       17.86      6.24 o 
   1   4   6        6.76       10.24      2.29 o 
   2   4   6       65.48       88.12      4.97 o 
   3   4   6      567.72      595.89     16.12 o 
   4   4   6      280.95      297.34     11.50 o 
   5   4   6        6.19       18.34     10.11 o 
   6   4   6        4.57        7.55      6.15 o 
   7   4   6        0.75        2.74      6.85 o 
   8   4   6       59.55       53.32      9.11 o 
   9   4   6        4.98        2.85      8.35 o 
 -10   5   6       16.90       23.44     10.24 o 
  -9   5   6        3.62        3.58     12.69 o 
  -8   5   6       31.48       44.91      9.13 o 
  -7   5   6       19.13       46.06      8.67 o 
  -6   5   6       34.14       27.08      7.81 o 
  -5   5   6       56.95       83.88      9.32 o 
  -4   5   6       39.93       42.26      7.47 o 
  -3   5   6      591.53      626.13     14.87 o 
  -2   5   6      169.14      160.51      4.49 o 
  -1   5   6      354.92      370.28      8.11 o 
   0   5   6      142.24      130.36      6.63 o 
   1   5   6      224.96      237.26      6.61 o 
   2   5   6       28.11       18.76      4.97 o 
   3   5   6       74.72       84.58      6.98 o 
   4   5   6        9.81       10.46      5.65 o 
   5   5   6        3.03        1.29      5.56 o 
   6   5   6        8.27       17.70      9.86 o 
   7   5   6       14.02       21.42      7.79 o 
   8   5   6       28.96       69.90      9.72 o 
  -9   6   6        1.58       19.03     10.26 o 
  -8   6   6        0.35        8.35     11.83 o 
  -7   6   6        0.28       -0.39      8.43 o 
  -6   6   6       12.85       21.94      8.40 o 
  -5   6   6       67.19       65.34      9.45 o 
  -4   6   6       48.35       38.79      5.18 o 
  -3   6   6       17.23       23.34      4.32 o 
  -2   6   6      194.46      174.76      6.28 o 
  -1   6   6        0.61        7.88      3.43 o 
   0   6   6      108.86      113.83      5.56 o 
   1   6   6       91.74       92.05      5.68 o 
   2   6   6       27.95       21.78      5.48 o 
   3   6   6        1.06      -10.11      9.19 o 
   4   6   6       38.26       50.23      7.22 o 
   5   6   6        0.23        1.59      6.22 o 
   6   6   6       42.04       36.73      7.72 o 
   7   6   6        6.73        6.61      7.86 o 
  -8   7   6        1.95       -4.63      9.50 o 
  -7   7   6        6.89        3.45      6.02 o 
  -6   7   6       15.94       15.83      5.91 o 
  -5   7   6       23.07       20.84      6.95 o 
  -4   7   6        3.01        2.93      4.69 o 
  -3   7   6        0.93       10.36      4.56 o 
  -2   7   6       15.88       10.67      6.21 o 
  -1   7   6        3.19       -0.92      3.78 o 
   0   7   6       14.42       17.58      4.85 o 
   1   7   6       28.15       27.83      6.50 o 
   2   7   6        1.16        2.84      6.98 o 
   3   7   6       30.25       31.38      6.85 o 
   4   7   6       46.01       32.88      7.09 o 
   5   7   6       12.95       11.82      7.05 o 
   6   7   6       49.62       49.68      8.71 o 
  -7   8   6        3.94       16.96      9.89 o 
  -6   8   6        7.74        4.73      5.99 o 
  -5   8   6        0.20        6.20      5.49 o 
  -4   8   6        4.43        1.71      6.73 o 
  -3   8   6        0.07        4.95      5.13 o 
  -2   8   6       21.84       28.21      7.64 o 
  -1   8   6        4.26        4.55      5.00 o 
   0   8   6        1.78       -3.68      5.42 o 
   1   8   6        2.60        2.25      5.71 o 
   2   8   6       20.31       21.82      6.85 o 
   3   8   6       63.47       65.14     10.01 o 
   4   8   6        2.40       -1.17     11.92 o 
  -5   9   6        7.67       10.27      6.20 o 
  -4   9   6       16.68       23.43      9.40 o 
  -3   9   6       14.54       15.19      6.88 o 
  -2   9   6        0.07        4.64      6.51 o 
  -1   9   6        0.55        8.57      5.51 o 
   0   9   6        0.70       13.01      9.96 o 
   1   9   6        1.20        4.80      6.52 o 
  -1 -14   7       23.90       32.33      8.14 o 
   0 -14   7       21.58       28.85      8.42 o 
   1 -14   7       28.04       26.28      8.15 o 
   2 -14   7        0.29       -3.96      7.27 o 
   3 -14   7        2.04       -1.27      7.47 o 
   4 -14   7       15.29       13.07      7.86 o 
  -4 -13   7        2.19        1.55      7.60 o 
  -3 -13   7       34.46       30.03      8.11 o 
  -2 -13   7       32.71       42.67      7.87 o 
  -1 -13   7        5.50       -8.64      6.71 o 
   0 -13   7        1.21       -4.50      7.13 o 
   1 -13   7       19.00       16.70      7.46 o 
   2 -13   7       16.76       17.83      7.27 o 
   3 -13   7        0.37      -13.47      6.73 o 
   4 -13   7       11.81        1.91      7.23 o 
   5 -13   7        4.34        9.66      7.56 o 
   6 -13   7        1.54       -1.78     10.16 o 
   7 -13   7       44.36       23.19      8.62 o 
  -5 -12   7       28.76       24.44      7.71 o 
  -4 -12   7        0.78        3.50      7.03 o 
  -3 -12   7      126.78      120.70      9.22 o 
  -2 -12   7        0.18      -15.93      9.30 o 
  -1 -12   7      123.77      138.43     11.52 o 
   0 -12   7        0.97       -8.22      6.33 o 
   1 -12   7       94.89       85.01      8.71 o 
   2 -12   7       52.02       62.75      8.07 o 
   3 -12   7        1.70        4.28      6.89 o 
   4 -12   7       37.52       35.57      7.67 o 
   5 -12   7       60.21       53.92      8.02 o 
   6 -12   7       89.85       91.64      9.29 o 
   7 -12   7        0.70       -3.90      7.64 o 
   8 -12   7        1.95       -3.53      8.99 o 
  -7 -11   7        4.95        9.36      7.16 o 
  -6 -11   7       58.97       54.59     14.06 o 
  -5 -11   7       73.95       83.27      8.59 o 
  -4 -11   7        4.85        5.85      6.46 o 
  -3 -11   7       84.22       77.22      9.17 o 
  -2 -11   7       64.78       71.89      7.64 o 
  -1 -11   7      418.51      440.65     14.06 o 
   0 -11   7      108.10       96.64      8.20 o 
   1 -11   7       23.85       36.63      6.73 o 
   2 -11   7        9.75       15.96     10.36 o 
   3 -11   7        4.57        9.19      6.52 o 
   4 -11   7       16.45       13.26      6.64 o 
   5 -11   7      147.74      142.48      9.65 o 
   6 -11   7        1.49        0.53      6.79 o 
   7 -11   7        7.86       -3.73      7.24 o 
   8 -11   7        0.14       -9.21     11.20 o 
   9 -11   7       55.04       37.31      9.48 o 
  -8 -10   7       43.87       33.75      7.33 o 
  -7 -10   7       21.44       27.84      6.96 o 
  -6 -10   7       41.99       38.14      7.45 o 
  -5 -10   7      277.52      289.63     10.17 o 
  -4 -10   7      133.44      131.15      6.46 o 
  -3 -10   7      110.20      114.34      6.95 o 
  -2 -10   7        8.78       13.38      4.86 o 
  -1 -10   7      127.11      126.63      7.86 o 
   0 -10   7       17.58       15.56      4.67 o 
   1 -10   7       57.36       46.46      5.58 o 
   2 -10   7       62.02       57.21      5.84 o 
   3 -10   7      217.26      194.80      8.27 o 
   4 -10   7        3.12        1.45      4.70 o 
   5 -10   7      186.00      186.27      8.22 o 
   6 -10   7       39.00       47.30      6.14 o 
   7 -10   7      126.04      110.29      7.47 o 
   8 -10   7       54.27       55.69      8.20 o 
   9 -10   7       19.01       20.79     12.63 o 
  10 -10   7        0.14       -8.51     11.27 o 
  -8  -9   7       50.17       72.12      9.34 o 
  -7  -9   7       64.65       80.35      7.41 o 
  -6  -9   7        9.08        7.66      5.08 o 
  -5  -9   7       28.96       28.95      5.38 o 
  -4  -9   7       19.79       15.69      4.26 o 
  -3  -9   7       24.62       30.26      5.01 o 
  -2  -9   7       25.56       28.22      4.83 o 
  -1  -9   7      197.11      208.59      8.62 o 
   0  -9   7      787.20      813.39     16.12 o 
   1  -9   7      344.50      337.23     12.96 o 
   2  -9   7       37.25       35.00      5.00 o 
   3  -9   7      610.62      635.06     13.10 o 
   4  -9   7        0.96        3.15      5.62 o 
   5  -9   7      289.83      297.46      9.42 o 
   6  -9   7        0.97        2.41      5.17 o 
   7  -9   7      164.65      156.87      7.96 o 
   8  -9   7      102.33      115.09      7.49 o 
   9  -9   7       84.20       84.96      8.65 o 
  10  -9   7        0.14        1.56      7.83 o 
  -9  -8   7        2.18        8.86      9.47 o 
  -8  -8   7       18.99        8.72      7.89 o 
  -7  -8   7        2.50       -0.19      5.07 o 
  -6  -8   7      116.96      112.04      9.34 o 
  -5  -8   7      250.88      257.14      8.94 o 
  -4  -8   7      597.50      597.35     11.06 o 
  -3  -8   7      816.75      763.78     12.82 o 
  -2  -8   7      225.28      262.70      7.84 o 
  -1  -8   7      475.23      452.96     19.74 o 
   0  -8   7        9.38        8.83      3.37 o 
   1  -8   7      125.52      128.58      6.08 o 
   2  -8   7       21.04       14.31      3.24 o 
   3  -8   7       41.26       40.96      4.32 o 
   4  -8   7        5.03        7.97      3.86 o 
   5  -8   7      108.09      119.12      5.93 o 
   6  -8   7      177.90      154.96      7.31 o 
   7  -8   7       22.79       22.84      5.16 o 
   8  -8   7        4.64       10.20      7.47 o 
   9  -8   7      205.91      203.62     20.13 o 
  10  -8   7        5.00       11.66     11.03 o 
  11  -8   7       86.99      106.38     15.30 o 
 -10  -7   7       55.45       71.96     14.40 o 
  -9  -7   7        2.97        5.91      7.85 o 
  -8  -7   7      186.20      179.71     11.34 o 
  -7  -7   7      102.95       97.94      7.61 o 
  -6  -7   7      679.62      644.14     13.05 o 
  -5  -7   7      192.59      199.06     11.54 o 
  -4  -7   7      454.90      465.00     15.87 o 
  -3  -7   7       20.44       12.68      3.31 o 
  -2  -7   7      471.15      506.23     10.71 o 
  -1  -7   7      524.12      501.64     17.79 o 
   0  -7   7       73.57       70.68      3.93 o 
   1  -7   7       51.97       51.25      3.86 o 
   2  -7   7      336.64      335.17      7.36 o 
   3  -7   7       54.87       49.05      4.10 o 
   4  -7   7      663.33      655.46     14.74 o 
   5  -7   7      917.11      964.38     19.05 o 
   6  -7   7       95.78       85.83      5.25 o 
   7  -7   7       60.25       74.89      5.30 o 
   8  -7   7        8.65       17.52      7.93 o 
   9  -7   7      134.37      135.78     11.61 o 
  10  -7   7       34.98       39.89     12.10 o 
  11  -7   7       28.47       45.96     12.32 o 
 -10  -6   7      115.04      114.67     10.70 o 
  -9  -6   7       44.71       50.54      8.36 o 
  -8  -6   7      186.76      186.61     11.44 o 
  -7  -6   7       38.20       40.92      5.98 o 
  -6  -6   7       68.83       69.34      5.60 o 
  -5  -6   7      116.47      131.45      5.67 o 
  -4  -6   7      483.78      466.11      9.32 o 
  -3  -6   7      217.34      227.19      9.82 o 
  -2  -6   7      128.66      131.51      5.76 o 
  -1  -6   7      110.70      122.15      4.39 o 
   0  -6   7     1014.45      966.17     12.51 o 
   1  -6   7       55.50       54.98      4.52 o 
   2  -6   7      233.62      218.86      5.83 o 
   3  -6   7     1313.84     1324.01     17.54 o 
   4  -6   7       26.20       14.61      3.24 o 
   5  -6   7     1032.51     1014.74     14.62 o 
   6  -6   7      291.46      331.86      7.92 o 
   7  -6   7       49.06       49.17      6.33 o 
   8  -6   7        0.17        3.94      5.35 o 
   9  -6   7        6.59       20.46      7.86 o 
  10  -6   7       31.34       41.33     22.21 o 
  11  -6   7       12.05       23.66     11.75 o 
 -11  -5   7        0.51       -5.64     11.39 o 
 -10  -5   7      102.51       90.10      9.59 o 
  -9  -5   7        9.45        8.63      6.97 o 
  -8  -5   7       49.05       59.20      6.74 o 
  -7  -5   7       29.77       26.52      5.42 o 
  -6  -5   7      291.84      277.92      8.49 o 
  -5  -5   7       57.91       64.37      5.03 o 
  -4  -5   7      761.52      749.17     11.92 o 
  -3  -5   7      182.22      184.77      6.52 o 
  -2  -5   7      254.92      231.70      6.00 o 
  -1  -5   7     1033.60     1049.61     15.41 o 
   0  -5   7      637.59      669.86      8.56 o 
   1  -5   7     3212.19     3088.44     29.42 o 
   2  -5   7     1506.20     1548.59     18.69 o 
   3  -5   7      218.87      213.90      5.81 o 
   4  -5   7       19.11       20.90      3.08 o 
   5  -5   7        3.09        3.44      3.04 o 
   6  -5   7      164.73      157.93      6.59 o 
   7  -5   7      202.35      226.97      9.22 o 
   8  -5   7      109.07       94.12      7.20 o 
   9  -5   7       87.99      106.82      8.11 o 
  10  -5   7       18.01        8.19      7.45 o 
  11  -5   7       43.85       44.20     12.40 o 
 -11  -4   7       87.35       87.34     19.92 o 
 -10  -4   7      201.56      216.00     12.20 o 
  -9  -4   7       44.27       46.13      6.50 o 
  -8  -4   7      395.61      388.29     20.20 o 
  -7  -4   7      240.97      222.16      8.96 o 
  -6  -4   7     1090.74     1080.68     17.50 o 
  -5  -4   7       87.78       90.08      5.42 o 
  -4  -4   7     1264.97     1292.91     23.87 o 
  -3  -4   7      998.57     1002.34     17.88 o 
  -2  -4   7     1051.92     1108.77     15.84 o 
  -1  -4   7      222.16      201.17      5.50 o 
   0  -4   7      391.28      403.42      7.11 o 
   1  -4   7     1132.45     1191.21     15.10 o 
   2  -4   7      586.55      571.65      7.88 o 
   3  -4   7       20.13       21.40      2.62 o 
   4  -4   7      411.45      370.65      8.14 o 
   5  -4   7        3.82        0.74      3.00 o 
   6  -4   7     1041.00      967.97     18.37 o 
   7  -4   7       62.93       74.97      6.91 o 
   8  -4   7       28.95       22.54      5.36 o 
   9  -4   7      295.52      303.37     10.75 o 
  10  -4   7        5.90        9.71     12.88 o 
  11  -4   7        5.83       -0.99     10.14 o 
 -11  -3   7       10.24       -0.74      8.30 o 
 -10  -3   7       64.11       67.99      9.74 o 
  -9  -3   7       93.54       97.85      7.46 o 
  -8  -3   7       64.19       73.14     10.97 o 
  -7  -3   7       92.18       97.14      6.39 o 
  -6  -3   7       55.67       51.08      4.36 o 
  -5  -3   7       87.80       93.73      9.65 o 
  -3  -3   7      387.36      373.35      7.42 o 
  -2  -3   7     2614.47     2674.18     25.39 o 
  -1  -3   7       52.04       59.74      2.34 o 
   0  -3   7     2711.35     2736.69     23.76 o 
   1  -3   7      499.13      506.53      6.33 o 
   2  -3   7      617.01      600.21      7.22 o 
   3  -3   7      937.03      987.58     13.64 o 
   4  -3   7       73.46       62.70      4.44 o 
   5  -3   7      253.40      259.08     15.00 o 
   6  -3   7      167.48      159.09      7.24 o 
   7  -3   7       20.54       31.18      4.93 o 
   8  -3   7        7.00        5.10      5.39 o 
   9  -3   7       49.07       56.05     10.13 o 
  10  -3   7        0.96       -2.14      7.50 o 
  11  -3   7        1.93        7.99      7.66 o 
 -11  -2   7       30.93       40.62      8.11 o 
 -10  -2   7        1.60        4.65      8.61 o 
  -9  -2   7       37.98       40.02      8.05 o 
  -8  -2   7        4.72        3.10      5.54 o 
  -7  -2   7        2.78        1.37      3.94 o 
  -6  -2   7      105.77      108.80      8.38 o 
  -5  -2   7     1077.11     1019.17     15.62 o 
  -4  -2   7     1573.72     1548.02     20.51 o 
  -3  -2   7      350.84      373.03      6.64 o 
  -2  -2   7     2054.96     2073.86     21.39 o 
  -1  -2   7       43.14       38.93      3.59 o 
   0  -2   7     1779.02     1868.16     29.55 o 
   1  -2   7       91.26       86.97      4.60 o 
   2  -2   7      199.02      202.78      3.58 o 
   3  -2   7       30.25       27.12      3.31 o 
   4  -2   7      247.48      260.60      7.36 o 
   5  -2   7       83.26       65.20      8.39 o 
   6  -2   7       85.59       88.30      6.94 o 
   7  -2   7       52.49       45.57      7.61 o 
   8  -2   7      423.97      397.96     18.31 o 
   9  -2   7        7.35        6.10      5.90 o 
  10  -2   7      101.80      105.21     11.27 o 
  11  -2   7       60.44       75.68      7.72 o 
 -11  -1   7       83.02       89.00      8.95 o 
 -10  -1   7        0.23      -10.56      6.00 o 
  -9  -1   7       79.02       79.51      6.39 o 
  -8  -1   7       39.47       35.83      5.04 o 
  -7  -1   7      542.43      524.78     11.69 o 
  -6  -1   7      492.18      491.50     10.59 o 
  -5  -1   7      229.48      221.37      5.45 o 
  -3  -1   7       44.71       57.34      4.13 o 
  -2  -1   7      698.63      735.45     11.67 o 
  -1  -1   7      298.26      313.46      6.53 o 
   0  -1   7      201.22      196.45      5.09 o 
   1  -1   7       81.57       79.44      7.63 o 
   2  -1   7      335.24      310.64      8.84 o 
   3  -1   7       10.11       -1.61      1.01 o 
   4  -1   7      291.01      259.30      5.24 o 
   5  -1   7       31.91       40.98      3.01 o 
   6  -1   7      898.26      896.33     16.59 o 
   7  -1   7       74.18       62.65      5.32 o 
   8  -1   7       12.50        9.50      4.67 o 
   9  -1   7      128.45      137.96      7.84 o 
  10  -1   7        0.55       -3.81      5.37 o 
  11  -1   7        4.47        3.52      6.87 o 
 -11   0   7       86.22       93.73      8.76 o 
 -10   0   7      109.66      104.24     11.02 o 
  -9   0   7        2.31        0.35      4.63 o 
  -8   0   7        6.27        3.21      4.12 o 
  -7   0   7      125.45      140.98      6.62 o 
  -6   0   7      321.24      319.46      9.12 o 
  -5   0   7      856.90      528.61     21.31 o 
  -4   0   7      242.46      268.61     10.67 o 
  -3   0   7      628.02      653.96     10.77 o 
  -2   0   7      276.28      267.18      6.88 o 
  -1   0   7      508.30      521.19      9.55 o 
   0   0   7      277.88      235.27      5.44 o 
   1   0   7      255.28      274.38      6.29 o 
   2   0   7      540.43      490.14      8.58 o 
   3   0   7        9.43        1.25      1.44 o 
   5   0   7       14.74       11.65      5.16 o 
   6   0   7      144.55      154.22      8.59 o 
   7   0   7       55.09       57.58      7.95 o 
   8   0   7      279.72      264.02      8.91 o 
   9   0   7        8.71       16.41      5.18 o 
  10   0   7       22.44       23.27      6.03 o 
 -11   1   7        1.13       -0.71      8.57 o 
 -10   1   7       49.50       55.67      8.18 o 
  -9   1   7       27.77       45.28      5.65 o 
  -8   1   7      112.15      100.82      7.42 o 
  -7   1   7      700.94      731.61     19.45 o 
  -6   1   7       44.69       40.95      6.24 o 
  -5   1   7      560.71      531.37     14.53 o 
  -4   1   7        8.84       10.25      3.55 o 
  -3   1   7      238.22      223.72      5.60 o 
  -2   1   7      299.50      309.71      6.17 o 
  -1   1   7      229.74      225.78      4.96 o 
   0   1   7      453.56      436.98      9.48 o 
   1   1   7       60.08       50.66      3.70 o 
   2   1   7       76.12       74.68      4.52 o 
   3   1   7      127.59      106.91      6.50 o 
   4   1   7      220.47      212.62     19.77 o 
   5   1   7      262.82      278.07     12.85 o 
   6   1   7        3.59        7.45      5.75 o 
   7   1   7      149.34      159.43     10.55 o 
   8   1   7       75.63       88.44      5.48 o 
   9   1   7       89.38       69.15      7.93 o 
  10   1   7        0.25       -2.02      7.78 o 
 -11   2   7        3.28       -1.42      5.23 o 
 -10   2   7       75.55       68.43     14.42 o 
  -9   2   7       44.37       55.91     13.24 o 
  -8   2   7        1.86      -14.46      9.06 o 
  -7   2   7        6.60        8.02      9.44 o 
  -6   2   7       87.57       89.29      9.35 o 
  -5   2   7       90.01       77.51      6.81 o 
  -4   2   7        6.18       14.83      4.44 o 
  -3   2   7       75.72       73.63      3.49 o 
  -2   2   7      282.28      301.16      5.93 o 
  -1   2   7       17.04       11.40      6.29 o 
   0   2   7       71.23       72.37      6.39 o 
   1   2   7       82.02       83.52      5.80 o 
   2   2   7      131.09      121.66      4.62 o 
   3   2   7      276.56      288.27     10.42 o 
   4   2   7      361.56      301.52     18.74 o 
   5   2   7      373.53      425.10     13.94 o 
   6   2   7      396.57      392.35     14.13 o 
   7   2   7       25.41       12.49      6.67 o 
   8   2   7       19.13       29.38      7.92 o 
   9   2   7       22.35       19.91      8.34 o 
 -10   3   7       12.20       -0.90     10.84 o 
  -9   3   7        9.04       14.80     11.54 o 
  -8   3   7        0.12       -1.46      9.93 o 
  -7   3   7      132.37      103.74     13.38 o 
  -6   3   7       58.43       54.45     11.32 o 
  -5   3   7      245.81      256.22     16.26 o 
  -4   3   7        7.10       16.40      8.47 o 
  -3   3   7       91.69       88.33      3.70 o 
  -2   3   7        1.50        7.12      4.73 o 
  -1   3   7      244.95      257.88     11.01 o 
   0   3   7      154.54      151.90      7.32 o 
   1   3   7      599.47      590.43     12.03 o 
   2   3   7        1.91        1.06      3.94 o 
   3   3   7      269.65      290.08     10.37 o 
   4   3   7       65.84       67.27      6.76 o 
   5   3   7      111.21      127.11      9.08 o 
   6   3   7       46.76       52.97      7.57 o 
   7   3   7       14.48        7.30      6.96 o 
   8   3   7        8.30       14.49     11.29 o 
   9   3   7        8.71       -1.67     10.42 o 
 -10   4   7        7.58       13.76      9.78 o 
  -9   4   7        1.38       -1.48     10.31 o 
  -8   4   7        1.89        0.62      7.73 o 
  -7   4   7        7.46       13.82      8.09 o 
  -6   4   7       69.16       67.23      9.17 o 
  -5   4   7       69.94       86.54      9.49 o 
  -4   4   7        1.82        4.62      6.30 o 
  -3   4   7       69.43       67.75      4.66 o 
  -2   4   7        2.03        7.05      4.60 o 
  -1   4   7      127.33      144.09      7.75 o 
   0   4   7       24.35       19.40      4.84 o 
   1   4   7       29.78       24.68      2.57 o 
   2   4   7       48.89       41.42      5.04 o 
   3   4   7        9.52       10.13      4.93 o 
   4   4   7       76.48       65.98      7.22 o 
   5   4   7        0.22        5.14      5.71 o 
   6   4   7       16.03       14.86      7.04 o 
   7   4   7       16.15       22.42      7.63 o 
   8   4   7       40.64       28.15      8.94 o 
  -9   5   7       31.58       47.61     10.64 o 
  -8   5   7        8.36        7.67      8.24 o 
  -7   5   7      113.04      113.72     11.73 o 
  -6   5   7        0.43       -9.47      7.09 o 
  -5   5   7       25.35       18.97      7.98 o 
  -4   5   7       52.22       59.98      9.95 o 
  -3   5   7        3.28        2.30      6.69 o 
  -2   5   7        6.31        8.78      5.11 o 
  -1   5   7        2.91        0.53      4.82 o 
   0   5   7        6.05        9.01      2.41 o 
   1   5   7       21.27       24.81      4.29 o 
   2   5   7        7.09        7.14      4.50 o 
   3   5   7      100.88       94.40      7.53 o 
   4   5   7       11.66        6.06      5.81 o 
   5   5   7       57.11       83.66      9.37 o 
   6   5   7        4.69        3.66      6.75 o 
   7   5   7       68.59       84.74     19.20 o 
  -8   6   7       11.37       14.28      9.90 o 
  -7   6   7       13.99       15.27      9.89 o 
  -6   6   7        0.73       11.64      8.96 o 
  -5   6   7        1.12        1.89      8.23 o 
  -4   6   7       46.93       55.04      5.67 o 
  -3   6   7       60.59       64.33      5.25 o 
  -2   6   7       11.82        7.23      3.58 o 
  -1   6   7       17.74       23.28      3.76 o 
   0   6   7        9.81        6.81      3.46 o 
   1   6   7        0.72       -1.42      4.31 o 
   2   6   7        0.07        0.05      4.81 o 
   3   6   7        9.64       12.43      5.76 o 
   4   6   7       10.52        9.16      6.53 o 
   5   6   7        7.52       13.75      7.12 o 
   6   6   7        0.52        3.25      7.21 o 
  -7   7   7        4.53       -1.86      6.01 o 
  -6   7   7        0.11       -0.12      5.64 o 
  -5   7   7        2.62       -1.75      5.19 o 
  -4   7   7        0.08       -2.70      4.71 o 
  -3   7   7        8.08       20.29      8.15 o 
  -2   7   7        5.42        9.68      4.51 o 
  -1   7   7       13.04       14.76      4.14 o 
   0   7   7        2.09        8.51      4.84 o 
   1   7   7        2.02       10.01      5.29 o 
   2   7   7        3.09       -9.97      5.27 o 
   3   7   7        1.23        1.77      6.26 o 
   4   7   7        1.63       -3.54      6.61 o 
  -5   8   7        0.05        9.45      6.49 o 
  -4   8   7        1.26        1.74      7.98 o 
  -3   8   7        7.98       21.28      5.33 o 
  -2   8   7        0.17        4.04      5.66 o 
  -1   8   7       11.54       13.08      5.08 o 
   0   8   7        0.97        9.35      5.57 o 
   1   8   7        0.09        1.64      6.66 o 
   2   8   7       16.27       19.65      6.84 o 
  -1 -14   8        4.49       -4.30      7.73 o 
   0 -14   8       44.35       38.68      8.44 o 
   1 -14   8       26.45       14.10      8.10 o 
   2 -14   8       18.83        9.74     12.62 o 
   3 -14   8        5.65        8.96      8.17 o 
   4 -14   8        2.45       -1.44     11.02 o 
  -4 -13   8        5.16        5.20      7.86 o 
  -3 -13   8       38.40       31.00      8.36 o 
  -2 -13   8        1.90        4.60      7.40 o 
  -1 -13   8       18.27        8.96      7.29 o 
   0 -13   8       30.92       29.59      7.57 o 
   1 -13   8        5.88       14.49      7.36 o 
   2 -13   8       14.38       18.66      7.77 o 
   3 -13   8        4.79       -6.59      9.04 o 
   4 -13   8        9.62        4.77     14.69 o 
   5 -13   8        1.94       10.49      8.14 o 
   6 -13   8        0.27      -10.92      7.87 o 
  -5 -12   8       44.71       41.88      8.51 o 
  -4 -12   8       17.77       17.62      7.52 o 
  -3 -12   8       65.36       75.02     12.64 o 
  -2 -12   8       90.07       87.71     11.57 o 
  -1 -12   8       45.42       47.70      7.58 o 
   0 -12   8       82.82       88.56     11.64 o 
   1 -12   8        7.77        4.62      6.29 o 
   2 -12   8       46.65       46.70      8.03 o 
   3 -12   8        3.34        3.50      9.07 o 
   4 -12   8        0.51       -5.12      6.75 o 
   5 -12   8       10.94        5.32      8.40 o 
   6 -12   8        2.78        7.95      7.76 o 
   7 -12   8       58.43       30.24     14.44 o 
   8 -12   8       40.06       36.86      8.99 o 
  -6 -11   8        3.11       -3.00      7.22 o 
  -5 -11   8       56.88       66.02      8.39 o 
  -4 -11   8        1.87       -1.65      7.73 o 
  -3 -11   8      140.12      150.44      8.76 o 
  -2 -11   8       24.77       20.80      5.68 o 
  -1 -11   8       26.87       22.54      5.67 o 
   0 -11   8       18.94       19.08      5.51 o 
   1 -11   8      214.36      205.63      8.95 o 
   2 -11   8       27.54       17.39      5.52 o 
   3 -11   8       43.84       61.69      6.53 o 
   4 -11   8       23.47       30.77      5.99 o 
   5 -11   8       84.94       85.47      7.25 o 
   6 -11   8       67.81       79.37      7.46 o 
   7 -11   8        4.37        8.87      7.67 o 
   8 -11   8       21.27       16.07     18.18 o 
   9 -11   8        8.03       12.22     13.04 o 
  -7 -10   8       23.17       21.51      6.40 o 
  -6 -10   8        4.63        5.60      5.64 o 
  -5 -10   8      171.64      172.69      8.61 o 
  -4 -10   8        0.41       -1.49      4.30 o 
  -3 -10   8      417.51      414.75     15.47 o 
  -2 -10   8        0.71        6.94      5.02 o 
  -1 -10   8      356.38      366.06     13.52 o 
   0 -10   8        0.62        0.74      4.86 o 
   1 -10   8      432.69      462.70     11.68 o 
   2 -10   8      109.41      111.83      6.84 o 
   3 -10   8       24.64       24.70      5.98 o 
   4 -10   8       26.51       34.07      5.79 o 
   5 -10   8        6.43       14.60      5.37 o 
   6 -10   8       44.13       40.87      6.26 o 
   7 -10   8        0.25       -6.55      5.48 o 
   8 -10   8        0.31       -0.27      5.91 o 
   9 -10   8       33.95       36.34     18.29 o 
  -8  -9   8      106.04      111.72     22.48 o 
  -7  -9   8       72.08       75.18      7.96 o 
  -6  -9   8      247.15      232.31     10.91 o 
  -5  -9   8      228.70      224.37      9.61 o 
  -4  -9   8      163.14      181.55      9.90 o 
  -3  -9   8      209.12      241.29      9.25 o 
  -2  -9   8      120.23      123.90      6.83 o 
  -1  -9   8      595.24      602.32     11.64 o 
   0  -9   8      163.18      156.92      6.62 o 
   1  -9   8      160.09      178.05      9.53 o 
   2  -9   8        5.97       -0.38      3.94 o 
   3  -9   8       16.89       11.46      4.09 o 
   4  -9   8       53.09       64.06      6.02 o 
   5  -9   8       22.18       16.46      5.32 o 
   6  -9   8       71.47       88.44      6.71 o 
   7  -9   8      234.77      213.64     10.84 o 
   8  -9   8        1.23       10.80      9.06 o 
   9  -9   8       12.77       19.84      9.29 o 
  10  -9   8        4.07       -1.45     11.62 o 
  -9  -8   8        5.59        4.89      8.14 o 
  -8  -8   8      144.10      156.98     19.15 o 
  -7  -8   8       47.08       47.02      7.13 o 
  -6  -8   8        7.38       19.32      6.07 o 
  -5  -8   8      279.80      291.25     16.65 o 
  -4  -8   8       85.64       72.54      4.74 o 
  -3  -8   8       53.59       65.00      4.60 o 
  -2  -8   8       28.11       30.88      4.18 o 
  -1  -8   8      109.59       97.29      5.49 o 
   0  -8   8       56.26       63.33      4.86 o 
   1  -8   8      247.71      257.59      7.65 o 
   2  -8   8        4.40        0.40      5.37 o 
   3  -8   8      689.18      665.27     11.98 o 
   4  -8   8        9.32       17.28      4.12 o 
   5  -8   8      456.82      447.55      9.88 o 
   6  -8   8      102.56      128.28      7.26 o 
   7  -8   8      466.11      458.18     13.74 o 
   8  -8   8      179.04      204.75     13.52 o 
   9  -8   8        4.80       20.51     10.36 o 
  10  -8   8       20.51       34.92     12.40 o 
 -10  -7   8       47.38       38.21     11.05 o 
  -9  -7   8       14.18       25.32      8.64 o 
  -8  -7   8       72.06       63.87      9.15 o 
  -7  -7   8       66.68       49.90      6.90 o 
  -6  -7   8       31.22       33.97      5.35 o 
  -5  -7   8       57.46       55.88      5.50 o 
  -4  -7   8      405.76      386.23     10.42 o 
  -3  -7   8      621.88      604.45     10.01 o 
  -2  -7   8      650.71      706.30     12.03 o 
  -1  -7   8      802.77      830.23     13.22 o 
   0  -7   8      179.60      180.34      6.30 o 
   1  -7   8     1478.97     1468.69     21.03 o 
   2  -7   8       33.71       32.00      5.20 o 
   3  -7   8      775.34      770.42     12.47 o 
   4  -7   8        2.59       -5.97      3.94 o 
   5  -7   8      543.21      549.27     12.05 o 
   6  -7   8       42.40       28.15      4.87 o 
   7  -7   8        7.90        2.82      5.88 o 
   8  -7   8       14.74       23.70      7.87 o 
   9  -7   8        1.20      -11.30      9.70 o 
  10  -7   8       21.78       12.23      8.94 o 
  11  -7   8       11.04       23.01     11.99 o 
 -10  -6   8       22.92       10.79      8.00 o 
  -9  -6   8       25.22        3.17      7.55 o 
  -8  -6   8       66.70       55.22      8.61 o 
  -7  -6   8       34.08       37.36      6.36 o 
  -6  -6   8      433.27      438.94     11.00 o 
  -5  -6   8       51.89       44.55      4.98 o 
  -4  -6   8      967.25      903.77     25.80 o 
  -3  -6   8      628.10      620.58     12.64 o 
  -2  -6   8      255.43      311.65      8.36 o 
  -1  -6   8      502.16      463.36      8.90 o 
   0  -6   8      162.42      181.66      6.05 o 
   1  -6   8      300.41      299.60      7.39 o 
   2  -6   8       48.01       45.29      5.22 o 
   3  -6   8        5.39        3.93      3.71 o 
   4  -6   8       39.99       40.96      4.45 o 
   5  -6   8        4.12        5.54      3.97 o 
   6  -6   8       51.84       42.38      5.15 o 
   7  -6   8       75.02       73.17      7.00 o 
   8  -6   8       13.58        4.34      6.46 o 
   9  -6   8       88.06      100.48     11.92 o 
  10  -6   8       36.70       52.12     20.93 o 
  11  -6   8      169.08      155.96     16.60 o 
 -10  -5   8       63.29       57.15      9.25 o 
  -9  -5   8       30.02       36.11     14.93 o 
  -8  -5   8      262.32      266.55     10.99 o 
  -7  -5   8      104.42      112.96      7.61 o 
  -6  -5   8      102.28      107.50      6.20 o 
  -5  -5   8      185.59      197.35      7.44 o 
  -4  -5   8      505.74      511.56     15.07 o 
  -3  -5   8      115.93      122.42     13.06 o 
  -2  -5   8      267.03      256.19     11.05 o 
  -1  -5   8      419.93      413.72     12.57 o 
   0  -5   8      192.59      174.72     11.68 o 
   1  -5   8      538.15      527.21     15.63 o 
   2  -5   8      214.91      191.89      9.60 o 
   3  -5   8      740.13      727.83     13.97 o 
   4  -5   8       87.17       69.51      4.71 o 
   5  -5   8     1219.68     1199.80     18.61 o 
   6  -5   8       60.58       78.33      6.34 o 
   7  -5   8      133.03      133.74      7.72 o 
   8  -5   8       18.03       30.82      6.03 o 
   9  -5   8       40.86       47.36      6.86 o 
  10  -5   8        1.14        9.25      7.78 o 
  11  -5   8       17.09       34.03     19.46 o 
 -11  -4   8        9.34        9.39      8.08 o 
 -10  -4   8      155.17      158.88     13.59 o 
  -9  -4   8       45.84       28.08      6.29 o 
  -8  -4   8       54.57       57.27      9.33 o 
  -7  -4   8       12.98        5.93      4.86 o 
  -6  -4   8      207.36      231.62      8.95 o 
  -5  -4   8        0.37       -0.55      3.87 o 
  -4  -4   8       73.78       58.37     12.85 o 
  -3  -4   8       57.03       46.46      7.23 o 
  -2  -4   8     1223.67     1181.27     22.38 o 
  -1  -4   8       72.76       63.78      3.76 o 
   0  -4   8     1723.56     1766.69     21.21 o 
   1  -4   8      681.61      692.23     10.00 o 
   2  -4   8     1024.72     1058.52     15.91 o 
   3  -4   8      374.77      358.47     18.52 o 
   4  -4   8       37.97       33.33      4.63 o 
   5  -4   8      516.37      520.85     12.12 o 
   6  -4   8        0.24        3.08      4.20 o 
   7  -4   8        3.41        0.19      4.69 o 
   8  -4   8       71.73       64.68      6.60 o 
   9  -4   8       27.18       41.41      8.66 o 
  10  -4   8        7.57       15.34      9.53 o 
  11  -4   8        0.31        2.33     11.65 o 
 -11  -3   8        5.65        2.95      6.60 o 
 -10  -3   8       83.81       92.64      7.90 o 
  -9  -3   8       38.04       47.31      6.47 o 
  -8  -3   8      338.85      327.07     13.87 o 
  -7  -3   8       56.46       52.30      5.64 o 
  -6  -3   8      496.50      545.37     12.29 o 
  -5  -3   8        0.30        2.83      3.35 o 
  -4  -3   8     1071.74     1024.26     18.20 o 
  -3  -3   8       27.91       30.36      6.22 o 
  -2  -3   8      738.07      766.63     12.37 o 
  -1  -3   8     1008.57     1004.12     12.71 o 
   0  -3   8       12.17       14.27      1.77 o 
   1  -3   8      365.51      332.52      5.02 o 
   2  -3   8        7.48        6.66      1.85 o 
   3  -3   8        2.76        2.53      2.72 o 
   4  -3   8       22.14       19.73      3.09 o 
   5  -3   8       49.58       51.78      4.80 o 
   6  -3   8      560.52      522.12     15.63 o 
   7  -3   8        8.43       13.61      4.69 o 
   8  -3   8       39.82       39.99      5.73 o 
   9  -3   8       82.69       94.64      7.38 o 
  10  -3   8        1.44       -0.47      6.74 o 
  11  -3   8       84.42      104.73      9.24 o 
 -11  -2   8       20.26       28.25      7.89 o 
 -10  -2   8      111.17      114.14     16.30 o 
  -9  -2   8       28.05       31.78      7.06 o 
  -8  -2   8      207.04      199.42      8.45 o 
  -7  -2   8       12.60        9.64      4.19 o 
  -6  -2   8       13.61       14.52      3.99 o 
  -5  -2   8       63.10       61.50      4.03 o 
  -4  -2   8      940.67      914.60     12.02 o 
  -3  -2   8        0.41        2.49      1.82 o 
  -2  -2   8      547.50      532.94     15.61 o 
  -1  -2   8       43.42       39.99      4.18 o 
   0  -2   8      476.96      494.26     11.00 o 
   1  -2   8       41.13       34.62      3.92 o 
   2  -2   8      980.72      935.43     29.88 o 
   3  -2   8      217.68       85.61     16.68 o 
   4  -2   8       79.07       67.10      3.14 o 
   5  -2   8       24.46       21.47      7.65 o 
   6  -2   8       78.68       85.06      6.07 o 
   7  -2   8       77.04       72.31     14.66 o 
   8  -2   8        9.65       13.08      5.51 o 
   9  -2   8       59.30       59.13      6.43 o 
  10  -2   8       28.65       32.94      8.98 o 
 -11  -1   8       10.28        6.96      6.95 o 
 -10  -1   8      101.88       99.38      7.42 o 
  -9  -1   8        6.13       -2.59      4.81 o 
  -8  -1   8       99.14       97.53      6.25 o 
  -7  -1   8       10.03       17.26      3.97 o 
  -6  -1   8       14.64       16.07      2.31 o 
  -5  -1   8      376.47      347.62     12.09 o 
  -4  -1   8      165.80      168.01      7.17 o 
  -3  -1   8      163.06      132.84      8.25 o 
  -2  -1   8      358.73      347.65      7.67 o 
  -1  -1   8      258.59      277.71      6.65 o 
   0  -1   8     1560.58     1556.93     21.55 o 
   1  -1   8      264.78      251.04      6.64 o 
   2  -1   8      237.09      232.95      9.16 o 
   3  -1   8       60.70       71.82      6.71 o 
   4  -1   8       28.91       35.44      5.62 o 
   5  -1   8      275.50      247.45     12.79 o 
   6  -1   8        8.15        2.72      3.19 o 
   7  -1   8        7.76        4.47      4.01 o 
   8  -1   8       47.91       51.50      5.62 o 
   9  -1   8       29.45       28.45      5.63 o 
  10  -1   8       40.49       36.61     14.48 o 
 -11   0   8       44.33       47.98      7.54 o 
 -10   0   8       44.89       45.64      6.73 o 
  -9   0   8       14.53       17.36      4.73 o 
  -8   0   8       15.90        7.26      3.28 o 
  -7   0   8      136.57      130.96     13.02 o 
  -6   0   8      123.22      134.21      9.05 o 
  -5   0   8       22.58       15.34      5.22 o 
  -4   0   8      863.63      926.13     17.61 o 
  -3   0   8       26.45       36.09      5.96 o 
  -2   0   8     1257.96     1299.26     18.52 o 
  -1   0   8        0.15       -4.96      2.48 o 
   0   0   8      599.61      621.23     10.24 o 
   1   0   8        0.82        1.54      2.45 o 
   2   0   8      507.41      489.77      8.91 o 
   3   0   8      132.29      142.27      7.89 o 
   4   0   8       12.92       14.47      5.91 o 
   5   0   8       86.26       69.72      7.09 o 
   6   0   8       16.80       10.55      6.09 o 
   7   0   8        9.23       16.56      6.69 o 
   8   0   8      170.10      201.13      7.26 o 
   9   0   8       47.41       44.01      5.41 o 
  10   0   8        1.35       -3.41      6.96 o 
 -10   1   8       18.87       19.61     11.84 o 
  -9   1   8       25.15       12.58     10.81 o 
  -8   1   8        1.02        3.37      7.88 o 
  -7   1   8      201.69      175.40     10.42 o 
  -6   1   8      255.76      256.13     10.83 o 
  -5   1   8        7.90        2.72      4.74 o 
  -4   1   8      316.58      329.94     11.09 o 
  -3   1   8      191.20      184.60      5.74 o 
  -2   1   8      262.60      248.80      6.50 o 
  -1   1   8      116.63      122.68      4.36 o 
   0   1   8       11.66        7.24      2.33 o 
   1   1   8       84.17       90.02      3.76 o 
   2   1   8        4.29        5.89      3.17 o 
   3   1   8       15.48        5.89      4.74 o 
   4   1   8       10.12       15.90      5.10 o 
   5   1   8       36.81       32.93      6.25 o 
   6   1   8      106.14      112.26      8.96 o 
   7   1   8        6.12        1.11      7.81 o 
   8   1   8       44.98       40.76     12.94 o 
   9   1   8       39.26       36.72      8.60 o 
 -10   2   8        0.03       -9.46     11.44 o 
  -9   2   8        3.39       -7.42     10.26 o 
  -8   2   8        0.72       -9.91      8.90 o 
  -7   2   8       19.78       16.61     10.53 o 
  -6   2   8        2.71       -3.78      5.43 o 
  -5   2   8      312.80      274.74     10.84 o 
  -4   2   8      226.63      261.37     13.30 o 
  -3   2   8      182.82      173.84      5.73 o 
  -2   2   8      157.68      164.31      4.75 o 
  -1   2   8       57.36       63.27      6.83 o 
   0   2   8      262.81      258.52     14.95 o 
   1   2   8        2.38       -1.61      2.82 o 
   2   2   8      136.89      153.39      7.30 o 
   3   2   8      444.85      387.64     12.12 o 
   4   2   8       44.05       54.29      6.23 o 
   5   2   8       19.30       14.36      5.86 o 
   6   2   8       60.42       60.88      7.56 o 
   7   2   8        5.88       -8.07      6.37 o 
   8   2   8       12.98       11.90      7.78 o 
   9   2   8        9.11       -4.17      8.25 o 
 -10   3   8        3.08        5.00     11.71 o 
  -9   3   8       83.46       95.38     15.15 o 
  -8   3   8        4.36       11.52     11.45 o 
  -7   3   8        7.36       19.42     11.29 o 
  -6   3   8       27.05       30.52     11.36 o 
  -5   3   8      403.00      357.72     19.71 o 
  -4   3   8        0.78        2.94      8.80 o 
  -3   3   8      130.44      124.37      8.84 o 
  -2   3   8        8.01       30.39      6.20 o 
  -1   3   8       31.91       45.02      6.60 o 
   0   3   8       70.44       74.29      6.11 o 
   1   3   8       13.72       12.38      3.50 o 
   2   3   8      123.98      132.36      7.19 o 
   3   3   8       73.81       80.34      6.61 o 
   4   3   8       95.35       83.56      7.49 o 
   5   3   8      116.05      111.16      8.72 o 
   6   3   8       56.01       54.03      8.99 o 
   7   3   8       21.33       17.84      7.69 o 
   8   3   8        7.91       11.91      8.11 o 
  -9   4   8        0.35       -6.14      8.25 o 
  -8   4   8       29.21       12.16      8.89 o 
  -7   4   8       55.21       42.75      9.45 o 
  -6   4   8        2.05        4.46      7.64 o 
  -5   4   8       44.48       37.56      8.93 o 
  -4   4   8        3.91        3.45      7.18 o 
  -3   4   8        5.53        4.50      6.78 o 
  -2   4   8       38.23       46.36      6.03 o 
  -1   4   8        2.81        4.82      4.87 o 
   0   4   8       28.15       19.29      5.96 o 
   1   4   8      102.78       95.99      5.78 o 
   2   4   8        3.21        5.54      4.33 o 
   3   4   8        7.12       21.93      6.44 o 
   4   4   8        7.71        6.73      5.67 o 
   5   4   8       10.38        3.68      6.29 o 
   6   4   8        1.27       -1.45      7.23 o 
   7   4   8        0.10        1.51     13.08 o 
  -8   5   8       11.91        3.68      9.47 o 
  -7   5   8        9.59       11.37     10.30 o 
  -6   5   8        9.97       -0.09     10.77 o 
  -5   5   8        4.78        2.82     12.46 o 
  -4   5   8        0.03        0.68      7.54 o 
  -3   5   8        8.57        7.70      5.39 o 
  -2   5   8        3.11        9.21      5.57 o 
  -1   5   8       50.30       65.85      7.11 o 
   0   5   8       56.58       56.22      7.34 o 
   1   5   8       75.88       75.49      5.82 o 
   2   5   8       21.58       32.93      5.38 o 
   3   5   8        0.88        9.08      5.53 o 
   4   5   8       29.16       36.01      6.80 o 
   5   5   8       39.85       46.92     19.00 o 
   6   5   8       16.78       24.97      7.81 o 
  -7   6   8        0.10       19.43      9.79 o 
  -6   6   8        2.21        5.19      9.45 o 
  -5   6   8       58.23       51.46      7.07 o 
  -4   6   8       15.41       13.17      7.88 o 
  -3   6   8        0.23        3.70      4.06 o 
  -2   6   8       11.97       14.99      7.98 o 
  -1   6   8       39.90       37.32      6.65 o 
   0   6   8        0.12       -7.72     10.57 o 
   1   6   8        3.90        9.02      4.54 o 
   2   6   8        2.98        3.34      6.56 o 
   3   6   8        2.33        8.94     15.21 o 
   4   6   8       12.97       12.02      6.71 o 
  -5   7   8        0.18        1.89      5.20 o 
  -4   7   8       17.61       25.38      5.30 o 
  -3   7   8        0.55       -2.21      5.95 o 
  -2   7   8        1.63        2.49      4.08 o 
  -1   7   8       13.47       13.62      4.70 o 
   0   7   8        6.22       11.19      6.59 o 
   1   7   8        0.60        1.50      4.89 o 
   2   7   8        0.12        3.83      5.68 o 
   0 -14   9       48.03       55.21      8.81 o 
   1 -14   9        7.99        9.64      8.22 o 
   2 -14   9       73.62       68.46      9.77 o 
   3 -14   9        0.50       -8.60      9.09 o 
  -3 -13   9       24.45       28.27      8.54 o 
  -2 -13   9       21.63       11.43      8.15 o 
  -1 -13   9       14.34        4.36      7.82 o 
   0 -13   9       16.99       24.17      8.03 o 
   1 -13   9       27.47       18.68      7.42 o 
   2 -13   9       28.13       42.95     11.50 o 
   3 -13   9        0.25       -6.15      7.83 o 
   4 -13   9       27.99       25.16      8.69 o 
   5 -13   9        0.06      -14.38      9.84 o 
   6 -13   9        3.16       -3.44      8.27 o 
  -5 -12   9        1.42       -5.09      7.34 o 
  -4 -12   9        0.46       -2.09      7.48 o 
  -3 -12   9       13.46       23.05     11.76 o 
  -2 -12   9       15.54       14.94      6.40 o 
  -1 -12   9       20.91       11.69      6.02 o 
   0 -12   9        6.45        7.70      6.49 o 
   1 -12   9        9.19        1.42      5.94 o 
   2 -12   9       17.22        3.48      5.93 o 
   3 -12   9       36.12       38.47      8.58 o 
   4 -12   9       22.64       18.57      6.34 o 
   5 -12   9       18.01        5.38      8.04 o 
   6 -12   9       33.83       51.66      8.86 o 
   7 -12   9        3.17        1.50      8.17 o 
  -6 -11   9        0.56       -4.50      7.36 o 
  -5 -11   9       98.13       88.70      9.16 o 
  -4 -11   9        1.27       -3.64      4.94 o 
  -3 -11   9      116.19      112.90      7.75 o 
  -2 -11   9       24.16       25.97      5.89 o 
  -1 -11   9       68.62       71.55      7.96 o 
   0 -11   9      131.85      132.51      8.37 o 
   1 -11   9       10.90        6.92      5.55 o 
   2 -11   9      102.78      100.45      7.43 o 
   3 -11   9       25.52       24.22      6.07 o 
   4 -11   9      114.63      130.32      8.08 o 
   5 -11   9       23.43       24.25      6.31 o 
   6 -11   9        0.70       -5.73      7.10 o 
   7 -11   9        0.79       -3.31      7.10 o 
   8 -11   9        1.38        4.98     12.40 o 
  -7 -10   9       54.52       50.87      8.04 o 
  -6 -10   9       39.79       30.88      7.58 o 
  -5 -10   9       47.85       39.89      7.62 o 
  -4 -10   9      108.07       88.15      7.05 o 
  -3 -10   9       88.59       94.26      8.07 o 
  -2 -10   9      162.02      153.50      7.88 o 
  -1 -10   9       43.28       53.58      6.13 o 
   0 -10   9      158.00      161.10      9.86 o 
   1 -10   9      124.57      112.76      7.09 o 
   2 -10   9       69.58       72.16      6.38 o 
   3 -10   9       63.99       63.07      6.38 o 
   4 -10   9       42.97       59.72      9.30 o 
   5 -10   9      108.37       86.35      8.45 o 
   6 -10   9        8.78       -0.65      7.17 o 
   7 -10   9       43.06       23.99     11.43 o 
   8 -10   9       49.44       44.18     10.95 o 
   9 -10   9        0.37       -5.84     10.19 o 
  -8  -9   9        0.27       -3.40      8.10 o 
  -7  -9   9       55.17       63.66     13.79 o 
  -6  -9   9        1.52       -5.56      6.25 o 
  -5  -9   9      326.97      345.01     12.70 o 
  -4  -9   9        0.03        0.01      5.05 o 
  -3  -9   9      351.97      355.29     10.46 o 
  -2  -9   9      140.60      127.74      7.53 o 
  -1  -9   9       46.66       45.76      5.57 o 
   0  -9   9       29.55       34.76      5.63 o 
   1  -9   9      688.46      722.40     17.42 o 
   2  -9   9       50.68       47.61      5.76 o 
   3  -9   9      143.93      155.80      8.20 o 
   4  -9   9        1.65        0.17      5.07 o 
   5  -9   9        1.47        0.23      6.09 o 
   6  -9   9      100.84      104.12      8.56 o 
   7  -9   9        2.39       -1.22      6.32 o 
   8  -9   9       15.61       27.19      9.73 o 
   9  -9   9        0.56        4.58     10.65 o 
  -9  -8   9       15.55       -1.88      8.57 o 
  -8  -8   9       44.29       33.26      8.86 o 
  -7  -8   9       74.52       71.43      9.48 o 
  -6  -8   9       28.08       24.06      6.52 o 
  -5  -8   9       92.44       79.44      6.69 o 
  -4  -8   9        3.30       13.71      5.28 o 
  -3  -8   9      192.62      195.16      7.23 o 
  -2  -8   9        6.90        7.66      4.74 o 
  -1  -8   9      775.73      768.80     15.22 o 
   0  -8   9       12.56       10.32      5.18 o 
   1  -8   9      629.29      632.52     13.15 o 
   2  -8   9      155.93      150.00      7.36 o 
   3  -8   9       20.54       18.78      4.74 o 
   4  -8   9      164.01      160.78      7.46 o 
   5  -8   9       33.26       40.99      6.29 o 
   6  -8   9      258.50      296.66     10.06 o 
   7  -8   9        0.62        0.81      7.73 o 
   8  -8   9        1.56        5.98      8.57 o 
   9  -8   9        2.31       -8.76      8.63 o 
  10  -8   9        3.99        8.42      9.69 o 
  -9  -7   9       29.04       30.04      9.27 o 
  -8  -7   9      141.09      141.10     16.38 o 
  -7  -7   9      201.50      211.85     10.48 o 
  -6  -7   9      122.00      128.80      8.53 o 
  -5  -7   9      605.55      614.71     13.61 o 
  -4  -7   9      119.80      105.48      6.59 o 
  -3  -7   9      894.69      938.30     16.88 o 
  -2  -7   9      170.03      167.06      6.35 o 
  -1  -7   9      767.58      797.45     14.90 o 
   0  -7   9      117.74      121.50      6.57 o 
   1  -7   9        9.05       12.73      4.48 o 
   2  -7   9        0.27        0.07      5.79 o 
   3  -7   9      558.07      543.76     15.09 o 
   4  -7   9      162.43      195.34      7.76 o 
   5  -7   9      183.02      175.03      7.50 o 
   6  -7   9       49.75       72.90      7.78 o 
   7  -7   9      274.75      265.66     11.21 o 
   8  -7   9       18.91       37.31      7.00 o 
   9  -7   9       74.36       67.31     13.14 o 
  10  -7   9        3.82       11.06      9.13 o 
 -10  -6   9      122.78      116.42     11.30 o 
  -9  -6   9       15.72       25.66      8.29 o 
  -8  -6   9      165.73      160.16      9.46 o 
  -7  -6   9      145.08      138.57     12.49 o 
  -6  -6   9       45.75       44.42      5.49 o 
  -5  -6   9      327.80      312.98     16.98 o 
  -4  -6   9       47.98       59.32      5.77 o 
  -3  -6   9      132.60      145.46      6.70 o 
  -2  -6   9      188.34      189.88      6.35 o 
  -1  -6   9       47.39       46.71      4.90 o 
   0  -6   9       94.16       92.82      5.78 o 
   1  -6   9      920.09      908.76     15.69 o 
   2  -6   9       63.52       58.83      5.67 o 
   3  -6   9      923.42      928.14     15.86 o 
   4  -6   9        6.17       13.51      4.24 o 
   5  -6   9      265.89      260.41      8.17 o 
   6  -6   9       29.27       34.44      5.91 o 
   7  -6   9       71.67       56.30      8.55 o 
   8  -6   9      133.44      158.31      9.27 o 
   9  -6   9       16.67       21.74      6.99 o 
  10  -6   9        0.64        9.28     15.22 o 
 -10  -5   9       24.67       20.90      8.25 o 
  -9  -5   9       10.98       10.71      6.65 o 
  -8  -5   9       55.50       51.32      6.75 o 
  -7  -5   9       77.40       74.21      6.88 o 
  -6  -5   9      142.54      160.96      8.29 o 
  -5  -5   9       19.51       22.23      4.67 o 
  -4  -5   9      636.64      620.26     12.58 o 
  -3  -5   9     1161.82     1117.64     18.09 o 
  -2  -5   9       17.41       19.55      4.83 o 
  -1  -5   9      220.11      203.90      9.11 o 
   0  -5   9      660.33      647.64     33.26 o 
   1  -5   9     1081.99     1043.64     20.31 o 
   2  -5   9      634.98      602.12     13.47 o 
   3  -5   9      565.38      528.63     13.86 o 
   4  -5   9       46.95       49.78      4.51 o 
   5  -5   9       36.99       24.86      4.97 o 
   6  -5   9       40.48       47.26      5.75 o 
   7  -5   9       38.11       49.43     10.43 o 
   8  -5   9       10.00        2.57      5.75 o 
   9  -5   9        0.48        3.72      5.74 o 
  10  -5   9        0.29        6.75      6.78 o 
 -10  -4   9       29.87       37.29      7.24 o 
  -9  -4   9        0.06       -5.33      5.55 o 
  -8  -4   9      165.61      179.55      8.81 o 
  -7  -4   9       15.18       18.15      5.17 o 
  -6  -4   9      416.81      410.94     11.22 o 
  -5  -4   9      127.73      129.46      6.06 o 
  -4  -4   9      197.02      194.19      7.00 o 
  -3  -4   9       56.22       52.03      4.37 o 
  -2  -4   9      463.20      443.53     10.55 o 
  -1  -4   9      389.39      390.51     12.81 o 
   0  -4   9      399.74      354.56     21.25 o 
   1  -4   9     1729.28     1721.87     23.89 o 
   2  -4   9       55.25       56.41      3.98 o 
   3  -4   9      366.03      374.60      8.39 o 
   4  -4   9       17.28       13.44      3.49 o 
   5  -4   9       97.39       94.93      6.13 o 
   6  -4   9        0.08        1.35      4.51 o 
   7  -4   9      139.97      140.65      7.77 o 
   8  -4   9        1.57        4.23      5.32 o 
   9  -4   9       28.07       37.42      6.72 o 
  10  -4   9        0.20       -3.55      6.25 o 
 -10  -3   9      127.99      144.01      8.96 o 
  -9  -3   9       17.99       12.62      5.75 o 
  -8  -3   9      118.92      125.07      7.43 o 
  -7  -3   9      142.37      160.28     10.70 o 
  -6  -3   9      188.71      196.48     10.16 o 
  -5  -3   9      228.48      223.44      8.83 o 
  -4  -3   9       94.88       98.91      8.64 o 
  -3  -3   9      102.20       97.35      3.66 o 
  -2  -3   9     1200.65     1165.32     21.73 o 
  -1  -3   9      115.47      107.58     11.28 o 
   0  -3   9      101.41      104.91      7.99 o 
   1  -3   9       52.40       53.53      4.97 o 
   2  -3   9      754.75      752.66     15.26 o 
   3  -3   9      342.93      321.97      7.63 o 
   4  -3   9      116.54      112.95      7.24 o 
   5  -3   9      764.30      772.81     15.11 o 
   6  -3   9       22.22       27.88      4.82 o 
   7  -3   9       89.72       84.99      8.35 o 
   8  -3   9        1.51        6.24      5.12 o 
   9  -3   9       18.39       26.43      5.97 o 
  10  -3   9       20.90       39.57      6.86 o 
 -10  -2   9       13.49       13.92      6.05 o 
  -9  -2   9       14.62       22.20      7.17 o 
  -8  -2   9      283.56      291.65      9.58 o 
  -7  -2   9       13.22       12.80      4.18 o 
  -6  -2   9       51.57       54.95      8.13 o 
  -5  -2   9       30.43       36.12      8.68 o 
  -4  -2   9      311.55      327.81     10.67 o 
  -3  -2   9        0.71        5.92      4.28 o 
  -2  -2   9     1051.23      984.89     22.47 o 
  -1  -2   9      269.80      279.01     11.58 o 
   0  -2   9      560.00      583.60     27.05 o 
   1  -2   9      253.31      228.50     26.50 o 
   2  -2   9        2.98       -1.46      3.58 o 
   3  -2   9      385.42      382.41     20.44 o 
   4  -2   9      186.99      172.38      9.85 o 
   5  -2   9        1.67        0.40      5.41 o 
   6  -2   9       27.43       32.54      4.27 o 
   7  -2   9        7.10        9.19      4.80 o 
   8  -2   9        0.19        0.44      7.33 o 
   9  -2   9       33.28       43.94      6.13 o 
  10  -2   9        0.05        0.13      6.06 o 
 -10  -1   9        7.80       11.95      5.33 o 
  -9  -1   9        0.46       -5.74      4.37 o 
  -8  -1   9       57.93       57.04      9.00 o 
  -7  -1   9      101.03      107.08      9.63 o 
  -6  -1   9       51.86       57.52      7.34 o 
  -5  -1   9      197.39      175.69      9.95 o 
  -4  -1   9      893.05      890.98     17.85 o 
  -3  -1   9        9.30        2.20      4.04 o 
  -2  -1   9       99.87       94.96      5.80 o 
  -1  -1   9       24.12       31.32      4.44 o 
   0  -1   9       67.94       62.61      4.74 o 
   1  -1   9      115.67      110.04      5.78 o 
   2  -1   9       54.58       48.93      5.09 o 
   3  -1   9        1.21       -0.56      4.69 o 
   4  -1   9        1.09        7.71      5.06 o 
   5  -1   9        1.68        4.67      5.33 o 
   6  -1   9       37.23       42.39      7.14 o 
   7  -1   9      125.79      112.12     10.02 o 
   8  -1   9       12.18       14.95      7.53 o 
   9  -1   9        2.95        3.67      6.03 o 
 -10   0   9      113.10      126.04     17.63 o 
  -9   0   9        9.92       14.94      8.19 o 
  -8   0   9      165.49      171.69     11.34 o 
  -7   0   9        5.79       -4.97      6.17 o 
  -6   0   9       41.16       53.59     10.98 o 
  -5   0   9       61.54       49.33      6.79 o 
  -4   0   9       69.92       63.60      6.84 o 
  -3   0   9        4.39        6.03      3.92 o 
  -2   0   9       93.79       98.55      5.66 o 
  -1   0   9        2.24        4.37      2.84 o 
   0   0   9      466.16      446.99     12.45 o 
   1   0   9      193.00      160.93      7.10 o 
   2   0   9      479.03      467.80     10.70 o 
   3   0   9       83.06       74.30      6.71 o 
   4   0   9        7.24        5.45      5.12 o 
   5   0   9       84.50       63.43      7.28 o 
   6   0   9       24.78       29.66      6.92 o 
   7   0   9        1.37        9.23      6.88 o 
   8   0   9        0.22        6.47      7.51 o 
   9   0   9        0.19       -7.68      7.80 o 
 -10   1   9       75.45       57.70     14.34 o 
  -9   1   9       10.43       18.84     13.20 o 
  -8   1   9       35.10       56.28     11.29 o 
  -7   1   9       66.78       59.72      7.91 o 
  -6   1   9        1.57        1.45      5.64 o 
  -5   1   9        0.50        1.72      5.26 o 
  -4   1   9        1.92        9.82      5.06 o 
  -3   1   9      112.33      109.99      5.94 o 
  -2   1   9      212.64      216.14      6.59 o 
  -1   1   9        0.42        0.24      2.57 o 
   0   1   9       69.00       64.47      4.73 o 
   1   1   9        2.26        2.18      3.33 o 
   2   1   9       85.16       86.61      6.51 o 
   3   1   9       44.21       35.59      5.64 o 
   4   1   9       50.22       67.44      7.13 o 
   5   1   9       76.09       64.05      7.70 o 
   6   1   9        2.50        1.59      8.93 o 
   7   1   9       10.09       10.30      7.02 o 
   8   1   9       54.63       55.00     10.18 o 
  -9   2   9       42.44       62.99     14.11 o 
  -8   2   9        0.27        3.03     11.21 o 
  -7   2   9       49.48       53.78     12.28 o 
  -6   2   9       24.98       34.66      9.99 o 
  -5   2   9       59.31       58.88      6.83 o 
  -4   2   9       92.96      102.02      8.94 o 
  -3   2   9       17.69       18.41      4.69 o 
  -2   2   9      169.51      179.62      5.29 o 
  -1   2   9      153.40      145.68      5.61 o 
   0   2   9       71.89       86.27      4.31 o 
   1   2   9       28.54       31.36      4.68 o 
   2   2   9        1.56       -1.24      4.21 o 
   3   2   9        1.21        6.27      7.42 o 
   4   2   9        2.15        6.57      8.71 o 
   5   2   9        2.62        5.01      5.90 o 
   6   2   9        1.07        3.87      6.31 o 
   7   2   9        0.40       -2.67      7.09 o 
   8   2   9       54.75       65.27      9.79 o 
  -9   3   9        0.23       -1.56     11.43 o 
  -8   3   9       18.12       29.96     13.08 o 
  -7   3   9        4.45       -2.75     10.34 o 
  -6   3   9        2.04       -1.96     10.26 o 
  -5   3   9       25.69       10.07     10.58 o 
  -4   3   9      248.52      261.70     18.20 o 
  -3   3   9       77.43       64.38      5.44 o 
  -2   3   9      280.63      301.92     13.41 o 
  -1   3   9      127.57      132.68     10.57 o 
   0   3   9       10.84       13.59      5.26 o 
   1   3   9        0.07        3.39      3.63 o 
   2   3   9       60.35       60.56      5.68 o 
   3   3   9        0.01       -0.19      4.93 o 
   4   3   9        6.86        2.18      5.60 o 
   5   3   9        0.74        1.15      6.16 o 
   6   3   9       29.68       27.09      7.48 o 
   7   3   9        0.35        0.81      7.20 o 
  -8   4   9        4.92       12.50     11.33 o 
  -7   4   9        1.44        7.25      8.98 o 
  -6   4   9        0.89        2.02      8.56 o 
  -5   4   9      101.42      107.94     11.31 o 
  -4   4   9       30.62       28.67      8.32 o 
  -3   4   9        5.97       14.53      7.66 o 
  -2   4   9        2.31        0.96      6.71 o 
  -1   4   9        0.15       -2.25      6.43 o 
   0   4   9        0.66        0.68     10.62 o 
   1   4   9        4.58        6.07      6.24 o 
   2   4   9       18.88       24.46      5.38 o 
   3   4   9        5.90        4.76      9.05 o 
   4   4   9       18.48        7.36     12.81 o 
   5   4   9       14.60       10.27      9.61 o 
   6   4   9        1.37        2.87      6.83 o 
  -7   5   9       13.15       17.01     10.25 o 
  -6   5   9        0.47      -17.17      8.58 o 
  -5   5   9        8.53       13.91      8.99 o 
  -4   5   9        7.54       23.54      8.92 o 
  -3   5   9       34.56       33.88      9.87 o 
  -2   5   9       12.95       24.96      9.21 o 
  -1   5   9        2.53        6.18      5.88 o 
   0   5   9        3.97       21.72     11.59 o 
   1   5   9        4.45       16.19      4.67 o 
   2   5   9       33.10       33.63      8.64 o 
   3   5   9       12.47        2.44      5.57 o 
   4   5   9       40.32       43.60      7.39 o 
  -5   6   9        0.80        7.28      7.99 o 
  -4   6   9        4.52        6.87      4.88 o 
  -3   6   9        0.23       -2.28      8.39 o 
  -2   6   9        1.71       -0.50      7.94 o 
   0   6   9        0.07       12.59     12.32 o 
   1   6   9        3.54        4.28      4.37 o 
   2   6   9       25.52       33.68      5.92 o 
  -2 -13  10       15.96       10.72      7.97 o 
  -1 -13  10       16.96       18.91      8.12 o 
   0 -13  10       94.31       93.82     10.14 o 
   1 -13  10        0.45       -0.55      6.39 o 
   2 -13  10       64.98       77.80     15.22 o 
   3 -13  10       17.57       17.32      8.50 o 
   4 -13  10       17.04       14.92     10.14 o 
   5 -13  10        5.75       -6.97     11.18 o 
  -4 -12  10        3.99        2.10      6.26 o 
  -3 -12  10       28.63       27.39      6.84 o 
  -2 -12  10       47.35       43.24      8.24 o 
  -1 -12  10       31.70       43.59     10.52 o 
   0 -12  10      131.32      137.15     14.02 o 
   1 -12  10       17.19       17.42      7.93 o 
   2 -12  10      124.26      119.00      9.75 o 
   3 -12  10        6.10       -0.09      7.26 o 
   4 -12  10       49.66       50.41     13.09 o 
   5 -12  10        5.18        8.86     10.20 o 
   6 -12  10       37.61       31.25     16.38 o 
   7 -12  10        1.09       25.78      8.95 o 
  -6 -11  10       21.47       22.29      7.98 o 
  -5 -11  10        4.75        6.76      7.53 o 
  -4 -11  10      120.33      119.46      8.15 o 
  -3 -11  10       44.66       52.53      6.60 o 
  -2 -11  10      150.40      147.83      9.88 o 
  -1 -11  10       18.69       10.14      6.92 o 
   0 -11  10        2.92        4.19      9.08 o 
   1 -11  10        0.65        2.69      9.69 o 
   2 -11  10        6.78       -0.48      9.80 o 
   3 -11  10       18.14        2.18     10.42 o 
   4 -11  10       28.56       31.72     17.68 o 
   5 -11  10       22.18        9.78      7.43 o 
   6 -11  10       22.97       26.01     10.99 o 
   7 -11  10        1.47      -14.40      7.20 o 
   8 -11  10       34.01       25.96     25.40 o 
  -7 -10  10       64.55       58.88     18.96 o 
  -6 -10  10       77.05       80.45      8.85 o 
  -5 -10  10       84.86       82.35      8.59 o 
  -4 -10  10        0.91       -1.38      6.60 o 
  -3 -10  10      127.78      109.88      9.03 o 
  -2 -10  10       23.17       12.35      6.88 o 
  -1 -10  10       49.71       38.80      7.11 o 
   0 -10  10      136.63      130.17      9.00 o 
   1 -10  10        4.33        8.37      6.49 o 
   2 -10  10       62.43       62.40      7.83 o 
   3 -10  10       86.09       75.54      8.18 o 
   4 -10  10      396.92      404.58     13.57 o 
   5 -10  10       12.12        5.37      6.76 o 
   6 -10  10       82.84       80.16     11.47 o 
   7 -10  10       49.28       78.80     11.31 o 
   8 -10  10       27.84       24.85     10.57 o 
  -7  -9  10       97.68       89.67     10.63 o 
  -6  -9  10        4.40       -1.74      6.55 o 
  -5  -9  10      218.53      217.47     11.00 o 
  -4  -9  10        7.58        6.37      6.62 o 
  -3  -9  10      124.04      125.44      6.75 o 
  -2  -9  10       77.37       59.24      6.48 o 
  -1  -9  10      174.77      197.32      8.86 o 
   0  -9  10      134.54      135.73      7.60 o 
   1  -9  10       83.77       81.05      6.49 o 
   2  -9  10      120.08      140.59      7.72 o 
   3  -9  10       24.18       19.64      5.43 o 
   4  -9  10      105.68      118.96      8.07 o 
   5  -9  10       22.80       20.06      5.78 o 
   6  -9  10        5.45        7.32      6.48 o 
   7  -9  10        3.29        7.53      9.01 o 
   8  -9  10        2.76        1.18      9.11 o 
   9  -9  10       13.41       11.58     10.15 o 
  -8  -8  10        2.47       -1.53     11.16 o 
  -7  -8  10       74.49       63.78      9.45 o 
  -6  -8  10       16.92        9.39      6.56 o 
  -5  -8  10      261.23      280.56     10.17 o 
  -4  -8  10        2.83        2.06      5.21 o 
  -3  -8  10       87.57       90.90      6.79 o 
  -2  -8  10      305.61      283.77      8.43 o 
  -1  -8  10       19.33       26.50      5.32 o 
   0  -8  10       63.28       65.12      6.04 o 
   1  -8  10       47.15       39.25      5.47 o 
   2  -8  10      203.19      187.25      9.52 o 
   3  -8  10       48.72       48.82      5.68 o 
   4  -8  10        9.99        2.04      4.68 o 
   5  -8  10      151.32      130.62     10.49 o 
   6  -8  10       65.13       79.16      8.80 o 
   7  -8  10        4.46        5.48      6.56 o 
   8  -8  10       57.70       57.32     10.18 o 
   9  -8  10        3.26        7.79     18.30 o 
  -9  -7  10       66.77       62.50      9.73 o 
  -8  -7  10        0.29        1.14      7.88 o 
  -7  -7  10      168.53      172.95     10.01 o 
  -6  -7  10        4.28        5.08      5.74 o 
  -5  -7  10      131.00      136.88     13.64 o 
  -4  -7  10       69.08       60.55      6.09 o 
  -3  -7  10      155.50      158.27      7.53 o 
  -2  -7  10      226.81      223.81      7.25 o 
  -1  -7  10      223.17      217.78      6.96 o 
   0  -7  10        3.85        3.99      4.42 o 
   1  -7  10     1089.78     1057.82     18.76 o 
   2  -7  10       35.62       25.42      4.80 o 
   3  -7  10      198.49      204.19      7.87 o 
   4  -7  10      201.40      218.73      8.33 o 
   5  -7  10       86.80       80.64      7.44 o 
   6  -7  10      317.13      334.24     23.58 o 
   7  -7  10        1.91       15.35      6.46 o 
   8  -7  10       31.69       47.03      8.65 o 
   9  -7  10        0.02       10.57     13.46 o 
  -9  -6  10       49.35       45.51     11.39 o 
  -8  -6  10      122.21      110.67      8.73 o 
  -7  -6  10      132.76      149.30      8.88 o 
  -6  -6  10       19.71       11.41      5.61 o 
  -5  -6  10      250.63      245.58      8.81 o 
  -4  -6  10        2.04        1.12      4.42 o 
  -3  -6  10      610.60      639.16     13.09 o 
  -2  -6  10       68.84       60.15      7.09 o 
  -1  -6  10      952.40      981.32     14.52 o 
   0  -6  10       63.91       66.35      5.21 o 
   1  -6  10        8.68        9.17      4.14 o 
   2  -6  10       16.69        8.84      4.07 o 
   3  -6  10      521.89      479.56     10.68 o 
   4  -6  10      289.52      317.35      9.78 o 
   5  -6  10        1.48        7.33      5.01 o 
   6  -6  10        0.99        1.19      5.13 o 
   7  -6  10       30.82       34.60      6.40 o 
   8  -6  10        0.41        8.62      8.86 o 
   9  -6  10       16.02       24.87      7.62 o 
  -9  -5  10        8.28       14.46      6.68 o 
  -8  -5  10       83.08       83.02      7.59 o 
  -7  -5  10      105.08      119.80     10.59 o 
  -6  -5  10       39.81       38.69      5.68 o 
  -5  -5  10      629.00      635.45     13.04 o 
  -4  -5  10       24.00       18.34      4.91 o 
  -3  -5  10      398.04      422.11      9.90 o 
  -2  -5  10       66.90       71.19      4.99 o 
  -1  -5  10      111.70      109.91      5.58 o 
   0  -5  10        0.05       -0.94      3.40 o 
   1  -5  10       46.41       49.13      4.44 o 
   2  -5  10       73.32       56.02      4.55 o 
   3  -5  10      371.30      369.99     10.50 o 
   4  -5  10       41.51       45.72      4.56 o 
   5  -5  10       35.96       37.25      5.30 o 
   6  -5  10       45.56       61.28      6.82 o 
   7  -5  10      119.02      110.12      7.93 o 
   8  -5  10       92.68      103.46     15.89 o 
   9  -5  10       35.94       36.58      8.07 o 
  -9  -4  10       16.13       22.13     10.56 o 
  -8  -4  10       47.35       34.10      6.20 o 
  -7  -4  10      249.31      229.97      9.97 o 
  -6  -4  10      167.86      153.69      7.75 o 
  -5  -4  10      232.01      227.81      8.21 o 
  -4  -4  10       73.69       78.01      5.00 o 
  -3  -4  10      487.11      495.60     10.52 o 
  -2  -4  10       18.52       19.20      2.53 o 
  -1  -4  10       76.02       77.84      3.05 o 
   0  -4  10      451.17      457.35      7.19 o 
   1  -4  10      996.90      958.02     12.41 o 
   2  -4  10      138.77      121.08      5.20 o 
   3  -4  10      128.15      139.19      7.87 o 
   4  -4  10       27.64       18.25      6.56 o 
   5  -4  10      195.41      208.74      8.08 o 
   6  -4  10       88.51       88.19      6.24 o 
   7  -4  10       42.75       41.69      5.93 o 
   8  -4  10        0.25        1.78      5.50 o 
   9  -4  10       12.70        3.63      5.98 o 
 -10  -3  10       18.94       19.35      7.92 o 
  -9  -3  10       20.66       20.14      5.80 o 
  -8  -3  10       34.47       36.57      9.27 o 
  -7  -3  10       11.57        4.03      4.44 o 
  -6  -3  10       88.31       92.13      5.42 o 
  -5  -3  10      136.56      149.52      7.77 o 
  -4  -3  10      176.46      170.21      8.62 o 
  -3  -3  10      271.03      269.39     10.13 o 
  -2  -3  10      299.51      288.54      9.95 o 
  -1  -3  10       67.40       63.98      6.09 o 
   0  -3  10      378.73      384.04     10.74 o 
   1  -3  10     1011.67     1004.57     25.18 o 
   2  -3  10       55.26       49.30      5.33 o 
   3  -3  10      325.21      306.17     25.20 o 
   4  -3  10      133.88      165.94     10.28 o 
   5  -3  10       32.37       32.39      7.16 o 
   6  -3  10       45.63       48.30      4.61 o 
   7  -3  10        0.74       -0.61      4.32 o 
   8  -3  10       11.94       20.94      5.41 o 
   9  -3  10        4.76        8.22      5.71 o 
  -9  -2  10        1.25        2.56      9.76 o 
  -8  -2  10      206.85      230.99     15.30 o 
  -7  -2  10      125.84      139.74     11.55 o 
  -6  -2  10      417.87      413.25     15.00 o 
  -5  -2  10      107.49      105.16     16.44 o 
  -4  -2  10        2.77       -1.03      8.84 o 
  -3  -2  10        7.34        4.91      4.51 o 
  -2  -2  10      338.63      321.82      9.94 o 
  -1  -2  10      317.24      315.21     15.87 o 
   0  -2  10        1.32        3.33      4.00 o 
   1  -2  10        7.83       13.75      4.24 o 
   2  -2  10       53.97       47.83      4.96 o 
   3  -2  10      454.50      443.45     14.42 o 
   4  -2  10       12.59       20.03      5.98 o 
   5  -2  10      173.78      165.96     10.45 o 
   6  -2  10        6.04        6.89     10.79 o 
   7  -2  10      130.98      146.89     11.28 o 
   8  -2  10        3.50        2.83      7.95 o 
   9  -2  10        1.18        6.40      6.83 o 
  -9  -1  10       17.08       14.81      8.73 o 
  -8  -1  10       60.66       57.52      9.08 o 
  -7  -1  10        5.34        0.02      8.39 o 
  -6  -1  10       27.69       28.77      6.61 o 
  -5  -1  10       50.29       37.73      6.83 o 
  -4  -1  10        9.01        8.14      5.33 o 
  -3  -1  10       13.99       19.73      4.71 o 
  -2  -1  10      143.14      146.33      9.74 o 
  -1  -1  10       45.59       47.99      5.06 o 
   0  -1  10       50.37       63.39      5.32 o 
   1  -1  10       27.37       20.16      5.15 o 
   2  -1  10       75.37       80.21      6.98 o 
   3  -1  10      483.24      440.55     17.54 o 
   4  -1  10      128.93      172.87     12.33 o 
   5  -1  10       58.36       67.53      9.64 o 
   6  -1  10       14.18       17.33      8.78 o 
   7  -1  10        0.46       -8.17      8.84 o 
   8  -1  10       25.50        8.31      9.68 o 
  -9   0  10        3.36        7.50      8.08 o 
  -8   0  10       14.54       10.17      7.63 o 
  -7   0  10       56.45       45.80      7.93 o 
  -6   0  10      110.14      113.56      9.19 o 
  -5   0  10        2.47        3.50      9.21 o 
  -4   0  10      222.18      231.94     10.60 o 
  -3   0  10      107.57      124.06      6.82 o 
  -2   0  10       87.67       88.99      5.92 o 
  -1   0  10       36.47       36.58      4.76 o 
   0   0  10      314.02      295.30      9.38 o 
   1   0  10      549.32      565.88     14.29 o 
   2   0  10        5.20        8.32      5.10 o 
   3   0  10       30.79       17.80      5.81 o 
   4   0  10       33.93       42.38      6.82 o 
   5   0  10        0.52       -1.50      6.16 o 
   6   0  10       21.49       19.18     11.19 o 
   7   0  10        2.41       -6.81      7.02 o 
   8   0  10        1.50        0.01      8.23 o 
  -9   1  10        5.16        7.79     12.21 o 
  -8   1  10       23.22       19.29      7.66 o 
  -7   1  10        1.54        0.70      6.12 o 
  -6   1  10       81.53      100.77      8.76 o 
  -5   1  10       72.52       63.49      8.01 o 
  -4   1  10       78.17       74.83      7.13 o 
  -3   1  10        4.61        9.03      9.36 o 
  -2   1  10      102.21      108.82      6.61 o 
  -1   1  10       18.43       10.00      4.57 o 
   0   1  10      508.18      472.71     11.19 o 
   1   1  10        2.00        8.02      5.21 o 
   2   1  10       57.31       57.02      6.22 o 
   3   1  10        3.79        8.21      6.50 o 
   4   1  10       11.60       11.22      9.86 o 
   5   1  10        0.28        6.16      6.38 o 
   6   1  10        5.59        0.22      6.29 o 
   7   1  10       29.43       38.36      8.32 o 
  -8   2  10       54.80       49.98     13.78 o 
  -7   2  10        0.50       -7.30     10.32 o 
  -6   2  10       12.09       11.71     11.23 o 
  -5   2  10       26.86       17.14      6.36 o 
  -4   2  10       46.04       32.60      5.96 o 
  -3   2  10       69.39       61.12      5.90 o 
  -2   2  10        9.23        4.87      9.09 o 
  -1   2  10        2.13        3.08      3.59 o 
   0   2  10       13.68       16.92      3.83 o 
   1   2  10        5.84       11.08      4.52 o 
   2   2  10        9.56       18.94      5.15 o 
   3   2  10       16.44       12.95      5.60 o 
   4   2  10       54.50       73.21      7.66 o 
   5   2  10       11.92       15.12      6.82 o 
   6   2  10        5.35       10.67      7.63 o 
  -7   3  10       12.82       -2.36     12.22 o 
  -6   3  10        6.23       16.88     12.22 o 
  -5   3  10        0.06        2.68     10.85 o 
  -4   3  10       13.55       29.70     11.31 o 
  -3   3  10        2.16       -1.60      4.28 o 
  -2   3  10      117.56       95.05     13.16 o 
  -1   3  10       46.23       56.07     15.29 o 
   0   3  10       29.48       30.69     11.64 o 
   1   3  10        0.44        6.66      4.03 o 
   2   3  10        1.63        3.27      4.77 o 
   3   3  10       17.00       24.26      7.14 o 
   4   3  10       96.65      109.86     10.98 o 
   5   3  10       13.94        5.53      6.60 o 
  -6   4  10        0.12        8.95      9.00 o 
  -5   4  10        5.04       -9.72      8.43 o 
  -4   4  10        2.39       -1.15     12.12 o 
  -3   4  10        0.52       -4.88      7.65 o 
  -2   4  10       11.12        4.46      7.38 o 
  -1   4  10        5.55       -0.20      5.91 o 
   0   4  10        0.29        4.74     12.29 o 
   1   4  10        2.36        6.43     11.68 o 
   2   4  10        0.29        1.41      5.44 o 
   3   4  10       29.69       28.18      7.42 o 
   4   4  10        3.85       -2.38      5.97 o 
  -4   5  10       16.87       14.94      5.09 o 
  -3   5  10        1.50       -2.85      8.69 o 
  -2   5  10       10.89       19.13      8.50 o 
   0   5  10        0.38      -11.08     10.92 o 
   1   5  10       11.43       32.06     13.73 o 
   2   5  10       19.72       26.07      9.75 o 
  -1 -13  11       10.96       11.01      8.38 o 
   0 -13  11       88.51       89.86     13.37 o 
   1 -13  11       34.57       36.86      9.10 o 
   2 -13  11        0.62       -8.00      7.92 o 
   3 -13  11        6.34        2.28      8.12 o 
   4 -13  11        0.26       -8.29      8.24 o 
  -3 -12  11       11.03       11.75      6.52 o 
  -2 -12  11       70.30       70.30      9.29 o 
  -1 -12  11        0.33       -9.41      7.37 o 
   0 -12  11       96.27      103.74      9.70 o 
   1 -12  11       34.78       30.10      7.74 o 
   2 -12  11        9.49        6.00      7.45 o 
   3 -12  11        4.41      -14.54      7.27 o 
   4 -12  11        0.89        1.34      7.55 o 
   5 -12  11       16.10       21.87      8.39 o 
   6 -12  11       40.17       27.76     14.36 o 
  -5 -11  11        2.18       10.90      7.72 o 
  -4 -11  11        3.03       -0.05      9.99 o 
  -3 -11  11        1.81       -0.08      5.83 o 
  -2 -11  11       26.43       15.29     10.20 o 
  -1 -11  11       27.65       29.27     10.87 o 
   0 -11  11      143.24      133.40     10.07 o 
   1 -11  11       20.13       32.01     10.57 o 
   2 -11  11      143.09      141.21     10.00 o 
   3 -11  11       33.78       30.36     11.19 o 
   4 -11  11       60.01       53.62      8.49 o 
   5 -11  11       45.33       62.00      8.68 o 
   6 -11  11       90.72       90.31      9.73 o 
   7 -11  11       23.57       35.85     11.46 o 
  -6 -10  11       21.11        6.18      7.46 o 
  -5 -10  11       46.09       38.14      7.83 o 
  -4 -10  11      179.15      168.65     10.76 o 
  -3 -10  11      102.90      103.94      8.31 o 
  -2 -10  11      314.14      317.32     17.22 o 
  -1 -10  11        0.70        2.80      6.28 o 
   0 -10  11      187.96      202.55      9.33 o 
   1 -10  11       31.08       22.60      6.20 o 
   2 -10  11      125.32      121.52      7.97 o 
   3 -10  11       32.08       49.29      7.72 o 
   4 -10  11       57.40       55.89      7.95 o 
   5 -10  11       13.68       16.91      7.31 o 
   6 -10  11        6.42       13.87      7.29 o 
   7 -10  11       33.38       30.58     10.42 o 
  -7  -9  11      104.86      109.80     27.66 o 
  -6  -9  11       97.82      101.53     10.86 o 
  -5  -9  11      133.86      129.99      9.71 o 
  -4  -9  11      163.21      163.68     15.02 o 
  -3  -9  11      142.10      133.49     12.06 o 
  -2  -9  11      159.02      152.31      8.90 o 
  -1  -9  11       15.77       12.06      5.64 o 
   0  -9  11      117.40      130.76      7.91 o 
   1  -9  11       10.85        9.12      5.31 o 
   2  -9  11       53.63       41.56      6.93 o 
   3  -9  11      113.51      111.32      7.36 o 
   4  -9  11       65.19       65.82      6.70 o 
   5  -9  11      130.26      105.01      7.62 o 
   6  -9  11       51.78       62.14     12.63 o 
   7  -9  11        1.34       -3.11      9.20 o 
   8  -9  11      155.83      135.59     38.34 o 
  -7  -8  11      128.15      111.28     10.95 o 
  -6  -8  11       14.72        8.67      6.60 o 
  -5  -8  11      136.36      133.28      8.11 o 
  -4  -8  11        3.95        0.53      5.24 o 
  -3  -8  11      160.59      170.28      8.35 o 
  -2  -8  11       22.91       28.40      4.79 o 
  -1  -8  11      144.00      145.21      6.54 o 
   0  -8  11       92.04      100.90      6.70 o 
   1  -8  11       39.35       51.82      5.89 o 
   2  -8  11       88.86      110.76      8.02 o 
   3  -8  11        0.34        3.51      4.97 o 
   4  -8  11      142.12      135.36      7.55 o 
   5  -8  11        1.32       -9.00      4.93 o 
   6  -8  11      217.95      226.28     11.11 o 
   7  -8  11       72.18      101.63      9.16 o 
   8  -8  11        7.46        4.49     11.28 o 
  -8  -7  11        0.91       -8.13      7.71 o 
  -7  -7  11       36.41       24.15      7.14 o 
  -6  -7  11        1.15        0.72      6.18 o 
  -5  -7  11      266.15      284.69     14.82 o 
  -4  -7  11        1.03       -5.77      5.02 o 
  -3  -7  11       78.96       89.99      6.48 o 
  -2  -7  11      148.66      138.38      7.30 o 
  -1  -7  11      228.63      231.19      7.31 o 
   0  -7  11      581.17      590.52     12.76 o 
   1  -7  11       48.01       34.74      5.84 o 
   2  -7  11      275.19      274.34     11.92 o 
   3  -7  11       10.38        8.55      4.60 o 
   4  -7  11       17.22       21.50      4.92 o 
   5  -7  11       76.65       66.58      7.05 o 
   6  -7  11       89.24       94.13      8.09 o 
   7  -7  11        1.85        2.25      6.44 o 
   8  -7  11       19.86       20.71      7.20 o 
   9  -7  11       16.18       11.64     10.15 o 
  -8  -6  11        0.24       -0.90      6.27 o 
  -7  -6  11      178.91      193.76      9.91 o 
  -6  -6  11        0.27       -0.58      5.63 o 
  -5  -6  11      284.72      311.79     15.96 o 
  -4  -6  11       80.46       84.95      6.17 o 
  -3  -6  11      374.77      385.37     21.06 o 
  -2  -6  11      212.27      205.37      9.34 o 
  -1  -6  11       27.99       31.25      4.78 o 
   0  -6  11       52.94       57.82      5.18 o 
   1  -6  11       28.99       23.81      4.44 o 
   2  -6  11       97.74       97.08      5.96 o 
   3  -6  11      160.10      161.82      6.97 o 
   4  -6  11       37.17       41.05      5.90 o 
   5  -6  11      252.92      230.95     19.88 o 
   6  -6  11       52.58       64.52      6.91 o 
   7  -6  11       47.30       47.10      6.86 o 
   8  -6  11       70.67       75.63      7.97 o 
   9  -6  11        3.21        2.43      8.71 o 
  -8  -5  11       34.27       35.85      7.05 o 
  -7  -5  11      108.18      116.22      7.84 o 
  -6  -5  11        0.21        8.24      5.19 o 
  -5  -5  11       86.76       84.93      6.48 o 
  -4  -5  11        7.28        2.09      4.24 o 
  -3  -5  11      133.11      148.38      6.68 o 
  -2  -5  11       19.97       18.16      4.00 o 
  -1  -5  11      137.74      139.49      6.02 o 
   0  -5  11        2.38        0.20      3.37 o 
   1  -5  11      284.33      269.39      7.40 o 
   2  -5  11       12.97       19.31      3.04 o 
   3  -5  11      452.73      443.90      9.81 o 
   4  -5  11      274.36      288.88      9.39 o 
   5  -5  11       11.31       13.04      6.06 o 
   6  -5  11       40.46       44.83      5.93 o 
   7  -5  11       35.06       42.88      6.31 o 
   8  -5  11       39.09       36.69      6.63 o 
   9  -5  11       39.11       44.25      7.64 o 
  -9  -4  11       24.48       23.91      6.42 o 
  -8  -4  11       43.26       38.59      6.25 o 
  -7  -4  11       57.66       68.72      6.09 o 
  -6  -4  11        4.92       13.51      4.45 o 
  -5  -4  11      262.93      256.07      7.85 o 
  -4  -4  11       14.71       10.13      7.48 o 
  -3  -4  11      187.11      200.66      9.85 o 
  -2  -4  11       65.64       65.16      6.87 o 
  -1  -4  11      118.18      115.89      7.67 o 
   0  -4  11      119.46      115.63      7.48 o 
   1  -4  11       55.15       69.83      6.49 o 
   2  -4  11        3.18        5.35      4.86 o 
   3  -4  11       63.68       65.94      8.05 o 
   4  -4  11        8.54       24.10      7.21 o 
   5  -4  11       19.73       23.65      4.75 o 
   6  -4  11        7.98        8.13      4.39 o 
   7  -4  11       15.33       16.19      7.50 o 
   8  -4  11        3.02        2.33      5.39 o 
  -9  -3  11        1.65        0.16      4.49 o 
  -8  -3  11       58.62       74.01     10.41 o 
  -7  -3  11       45.67       55.44      9.14 o 
  -6  -3  11       69.41       56.95      8.42 o 
  -5  -3  11      216.20      205.72     11.82 o 
  -4  -3  11       54.09       61.28      7.71 o 
  -3  -3  11      212.74      210.91      9.56 o 
  -2  -3  11      130.53      124.66      7.78 o 
  -1  -3  11      350.83      363.94     11.18 o 
   0  -3  11        0.49        5.57      4.80 o 
   1  -3  11      175.88      169.38      7.89 o 
   2  -3  11        0.38       -1.16      4.35 o 
   3  -3  11        7.11       11.14      6.17 o 
   4  -3  11        0.21        5.20      6.98 o 
   5  -3  11      103.52      101.02      9.45 o 
   6  -3  11       12.56       18.93      7.44 o 
   7  -3  11       14.91       12.68      8.34 o 
   8  -3  11        0.38       11.31      8.35 o 
  -9  -2  11       42.00       30.55     12.07 o 
  -8  -2  11        3.02        3.79      8.16 o 
  -7  -2  11       73.14       72.29      9.34 o 
  -6  -2  11        2.02       -3.21      6.74 o 
  -5  -2  11      133.45      134.84     10.04 o 
  -4  -2  11       84.90       91.65      8.58 o 
  -3  -2  11      297.00      301.58     29.83 o 
  -2  -2  11       89.21      101.37      6.96 o 
  -1  -2  11       71.91       79.98      7.93 o 
   0  -2  11      159.00      154.55      7.99 o 
   1  -2  11      230.31      225.25      8.69 o 
   2  -2  11       40.50       45.55      6.71 o 
   3  -2  11       27.73       46.21     10.61 o 
   4  -2  11       70.24       69.06      8.16 o 
   5  -2  11       70.52       72.51     10.90 o 
   6  -2  11       63.48       75.85      9.13 o 
   7  -2  11        0.59       -0.57      7.38 o 
   8  -2  11        0.69       -9.21      7.97 o 
  -8  -1  11       30.12       33.81      8.94 o 
  -7  -1  11        7.15       -3.70      6.93 o 
  -6  -1  11       57.71       63.56      8.40 o 
  -5  -1  11       46.76       45.59      7.33 o 
  -4  -1  11      113.52      122.24      9.16 o 
  -3  -1  11       57.24       52.57      7.02 o 
  -2  -1  11       27.21       32.04      5.50 o 
  -1  -1  11        8.91       14.01      4.75 o 
   0  -1  11       13.20       16.32      4.73 o 
   1  -1  11        6.31       10.05      4.61 o 
   2  -1  11       12.78       10.39      6.47 o 
   3  -1  11      155.46      146.84     14.88 o 
   4  -1  11       83.04       74.64     24.13 o 
   5  -1  11        0.86        7.65      7.98 o 
   6  -1  11        7.73        8.44      8.88 o 
   7  -1  11        2.35       14.42     10.16 o 
  -8   0  11       15.84       10.76      7.87 o 
  -7   0  11        5.54        2.18      9.36 o 
  -6   0  11       74.60       66.85      9.25 o 
  -5   0  11      111.01      130.47      9.53 o 
  -4   0  11       14.35       17.56      6.24 o 
  -3   0  11       38.26       46.87      6.77 o 
  -2   0  11        1.10        0.47      4.56 o 
  -1   0  11       37.49       45.64      8.23 o 
   0   0  11       19.50       12.35      4.56 o 
   1   0  11        0.82        1.55      5.54 o 
   2   0  11        0.46       -5.83      6.05 o 
   3   0  11      233.30      230.58     13.21 o 
   4   0  11        4.57        2.65      6.36 o 
   5   0  11      126.99      149.04     10.64 o 
   6   0  11        9.43        6.95      7.40 o 
   7   0  11       24.48       14.69     18.29 o 
  -7   1  11        0.03       -7.75      6.51 o 
  -6   1  11      199.62      188.20     11.52 o 
  -5   1  11        1.13        3.24      6.39 o 
  -4   1  11       40.97       42.25     10.66 o 
  -3   1  11       15.82       17.34      5.71 o 
  -2   1  11       10.06       18.63      7.35 o 
  -1   1  11       45.17       59.47      5.88 o 
   0   1  11       55.22       58.58      6.04 o 
   1   1  11      227.46      213.85     10.08 o 
   2   1  11       28.51       37.05      6.26 o 
   3   1  11        4.16       -1.40      5.72 o 
   4   1  11        4.34       14.84      6.71 o 
   5   1  11        4.32        3.17      9.46 o 
   6   1  11        4.44        1.23      7.38 o 
  -7   2  11        0.05       -0.40     12.60 o 
  -6   2  11        0.46        5.79      6.64 o 
  -5   2  11       16.24       12.75      6.35 o 
  -4   2  11       21.36       29.11      6.08 o 
  -3   2  11        0.65       -2.00      4.85 o 
  -2   2  11       27.45       38.57      5.28 o 
  -1   2  11        1.44        2.05      8.81 o 
   0   2  11      141.93      130.29      7.97 o 
   1   2  11       18.08       10.93      5.20 o 
   2   2  11        6.07       -6.48      5.29 o 
   3   2  11       25.59       26.36      6.19 o 
   4   2  11        9.50        5.73      6.68 o 
   5   2  11        3.56       -1.69      6.95 o 
  -5   3  11        3.46      -12.44     11.04 o 
  -4   3  11        3.38        8.81     11.29 o 
  -3   3  11        4.26       17.19     11.12 o 
  -2   3  11        0.62       -3.52      7.51 o 
   0   3  11       24.42       34.14     13.42 o 
   1   3  11        0.05       -4.89      8.78 o 
   2   3  11       13.47       14.96      6.10 o 
   3   3  11       12.02        4.67      5.94 o 
  -3   4  11        3.66       16.66     14.78 o 
  -2   4  11       10.61       10.80      8.50 o 
   0   4  11        0.25       -2.54     12.88 o 
   1   4  11        0.38       -9.05     12.47 o 
  -2 -12  12       75.47       82.47      7.93 o 
  -1 -12  12       24.01       14.68     11.64 o 
   0 -12  12       80.10       79.79     18.92 o 
   1 -12  12       10.80        2.20      7.77 o 
   2 -12  12       53.42       46.15      8.75 o 
   3 -12  12       38.09       47.99      8.78 o 
   4 -12  12        0.50       -6.84      9.34 o 
  -4 -11  12       96.01      112.57     14.63 o 
  -3 -11  12        0.93      -10.39      7.82 o 
  -2 -11  12      141.90      156.73      8.90 o 
  -1 -11  12        4.27       -2.24      7.19 o 
   0 -11  12      193.39      194.33     19.38 o 
   1 -11  12      112.67      122.47     13.57 o 
   2 -11  12        1.78      -10.61      6.97 o 
   3 -11  12        0.76       -4.33      7.20 o 
   4 -11  12       29.98       20.12     11.20 o 
   5 -11  12        9.60        6.37      8.00 o 
   6 -11  12        0.25       -4.23     18.18 o 
  -5 -10  12        5.70       -8.98      7.41 o 
  -4 -10  12       89.13       91.98      9.45 o 
  -3 -10  12       20.00        4.16      7.09 o 
  -2 -10  12       71.58       69.44      6.91 o 
  -1 -10  12        0.07       -4.87      4.87 o 
   0 -10  12       41.78       45.16      7.11 o 
   1 -10  12        0.11        6.52      6.99 o 
   2 -10  12       19.18        9.79      6.19 o 
   3 -10  12       11.01       15.65      6.40 o 
   4 -10  12       44.02       34.01      7.77 o 
   5 -10  12       82.08       98.46     18.14 o 
   6 -10  12       71.61       59.26     11.26 o 
  -6  -9  12       43.83       48.71      9.94 o 
  -5  -9  12        0.51       -3.56      7.09 o 
  -4  -9  12      122.77      111.06      8.59 o 
  -3  -9  12      137.70      132.88      8.26 o 
  -2  -9  12      134.65      135.58      8.36 o 
  -1  -9  12       15.66       16.02      5.05 o 
   0  -9  12      205.11      197.12      9.18 o 
   1  -9  12        7.25        1.89      5.49 o 
   2  -9  12      434.98      434.09     12.47 o 
   3  -9  12       81.84      105.46      7.75 o 
   4  -9  12      114.82      124.87      7.97 o 
   5  -9  12       41.44       59.40      8.16 o 
   6  -9  12        2.36        6.32      7.03 o 
   7  -9  12        4.97        9.16      9.05 o 
  -6  -8  12       31.76       24.56      7.21 o 
  -5  -8  12      226.69      230.08     22.70 o 
  -4  -8  12      217.99      199.76      9.33 o 
  -3  -8  12       74.31       72.58      6.84 o 
  -2  -8  12      377.16      400.35     12.01 o 
  -1  -8  12        0.56       -4.59      4.27 o 
   0  -8  12      190.78      190.23      7.16 o 
   1  -8  12        9.11       14.63      5.34 o 
   2  -8  12       41.58       51.32      5.82 o 
   3  -8  12       28.74       21.52      5.52 o 
   4  -8  12       28.45       23.55      6.35 o 
   5  -8  12       11.64       -4.17      6.18 o 
   6  -8  12        0.74       -7.32      7.16 o 
   7  -8  12       59.39       48.06      8.06 o 
  -7  -7  12      109.67      106.36      8.95 o 
  -6  -7  12       24.50       14.28      6.55 o 
  -5  -7  12      120.21      133.66     11.71 o 
  -4  -7  12      112.41       96.38      7.09 o 
  -3  -7  12       92.13       86.68      6.78 o 
  -2  -7  12       85.22       88.15      6.52 o 
  -1  -7  12       24.19       18.63      5.12 o 
   0  -7  12      137.03      135.53      7.08 o 
   1  -7  12       18.20       13.82      3.97 o 
   2  -7  12      215.01      212.16      8.62 o 
   3  -7  12        6.55        7.09      7.78 o 
   4  -7  12       39.15       34.25      6.41 o 
   5  -7  12       25.87       18.36      6.25 o 
   6  -7  12      335.41      381.55     15.01 o 
   7  -7  12       39.30       57.52      7.69 o 
   8  -7  12        8.35        2.68      6.82 o 
  -7  -6  12       39.11       32.69      8.04 o 
  -6  -6  12        8.78        1.72      5.63 o 
  -5  -6  12       44.92       43.84      6.20 o 
  -4  -6  12       10.99        7.30      4.83 o 
  -3  -6  12      109.21      116.71      6.60 o 
  -2  -6  12       49.06       52.87      5.24 o 
  -1  -6  12      237.03      235.87      8.11 o 
   0  -6  12      309.62      295.93      8.52 o 
   1  -6  12      105.31      104.17     11.46 o 
   2  -6  12      128.88      153.51      6.67 o 
   3  -6  12       18.93       16.68      5.27 o 
   4  -6  12      128.20      146.64      9.05 o 
   5  -6  12        0.03       -0.40      5.64 o 
   6  -6  12      130.89      126.81      9.57 o 
   7  -6  12       19.09       19.08      6.38 o 
   8  -6  12        3.61        1.82      6.58 o 
  -8  -5  12        8.09        7.11      5.89 o 
  -7  -5  12      121.25      122.87      7.41 o 
  -6  -5  12        3.96        2.49      4.62 o 
  -5  -5  12      216.71      231.64      8.33 o 
  -4  -5  12       49.24       57.74      4.28 o 
  -3  -5  12      355.93      339.19     14.52 o 
  -2  -5  12      114.98      132.64     10.69 o 
  -1  -5  12      118.85      103.94     11.73 o 
   0  -5  12      356.25      365.36     12.44 o 
   1  -5  12        1.83       -3.17      5.24 o 
   2  -5  12       30.76       28.02      6.02 o 
   3  -5  12        9.67       13.34      7.51 o 
   4  -5  12       25.24       35.39      8.78 o 
   5  -5  12       25.00       23.06      4.13 o 
   6  -5  12        2.32        4.38      4.59 o 
   7  -5  12       57.46       51.18      8.30 o 
  -8  -4  12        5.43       12.01      8.87 o 
  -7  -4  12       36.73       44.24      9.82 o 
  -6  -4  12        7.49        3.30      8.21 o 
  -5  -4  12      207.56      229.41     15.49 o 
  -4  -4  12       10.19        7.50      9.14 o 
  -3  -4  12      117.44      119.78      8.80 o 
  -2  -4  12        6.78       10.01      5.96 o 
  -1  -4  12       22.40       20.79      5.94 o 
   0  -4  12       37.67       35.25      6.21 o 
   1  -4  12       69.91       62.86      6.79 o 
   2  -4  12       23.74       27.85      9.46 o 
   3  -4  12      269.02      257.56     41.75 o 
   4  -4  12        2.31        9.95      7.69 o 
   5  -4  12       26.10       36.60      8.46 o 
   6  -4  12       48.45       60.74      9.91 o 
   7  -4  12        0.29        3.29      8.63 o 
  -8  -3  12        1.74       -2.15      9.20 o 
  -7  -3  12      157.36      136.32     12.06 o 
  -6  -3  12        4.00       -2.08      7.20 o 
  -5  -3  12       25.57       35.48      8.12 o 
  -4  -3  12       15.35       13.79      6.79 o 
  -3  -3  12       13.96       22.08      8.71 o 
  -2  -3  12        3.64        8.81      5.49 o 
  -1  -3  12       43.39       44.34      6.20 o 
   0  -3  12       77.30       59.53      6.39 o 
   1  -3  12      117.11      116.88      7.49 o 
   2  -3  12       45.99       45.74      7.56 o 
   3  -3  12        0.96        4.95      6.68 o 
   4  -3  12       20.59       20.64      7.51 o 
   5  -3  12       49.57       48.02      8.49 o 
   6  -3  12       64.92       72.92     10.94 o 
   7  -3  12        0.93       15.41      9.04 o 
  -7  -2  12       15.26       32.32      8.76 o 
  -6  -2  12       11.29        1.56     11.40 o 
  -5  -2  12       19.57       14.07      8.35 o 
  -4  -2  12        2.62       -1.26      6.36 o 
  -3  -2  12      135.62      134.61      9.54 o 
  -2  -2  12       12.31       17.38      5.63 o 
  -1  -2  12      273.67      282.60     17.86 o 
   0  -2  12      120.81      127.55      7.80 o 
   1  -2  12       52.71       54.08      6.08 o 
   2  -2  12       20.43       20.63     11.03 o 
   3  -2  12       17.32       22.49      6.87 o 
   4  -2  12        1.27        4.61     10.57 o 
   5  -2  12       47.89       36.12      8.22 o 
   6  -2  12        2.29       -4.58     12.03 o 
  -7  -1  12        2.95        1.34      9.98 o 
  -6  -1  12        4.27        9.09      7.12 o 
  -5  -1  12       14.97       17.37     10.19 o 
  -4  -1  12        2.97        7.27      6.68 o 
  -3  -1  12       48.30       40.82      7.16 o 
  -2  -1  12        0.35       -2.81      4.98 o 
  -1  -1  12       47.64       47.03      7.12 o 
   0  -1  12        0.80        6.39      7.54 o 
   1  -1  12        3.89        9.18      6.17 o 
   2  -1  12       25.53       18.82      6.83 o 
   3  -1  12        6.76        2.02      6.50 o 
   4  -1  12        0.10        0.36      6.66 o 
   5  -1  12        2.90       -0.50      9.53 o 
   6  -1  12        3.27        4.22      7.47 o 
  -6   0  12        5.66        3.24      7.09 o 
  -5   0  12       15.28       24.58     13.65 o 
  -4   0  12        6.14       11.86      6.97 o 
  -3   0  12       99.18       95.60      8.24 o 
  -2   0  12        0.18       -0.73      5.67 o 
  -1   0  12       12.60       18.94      5.18 o 
   0   0  12       48.92       65.28      7.28 o 
   1   0  12       44.60       53.10     16.09 o 
   2   0  12        0.03       -1.84      6.06 o 
   3   0  12       35.89       47.81      7.46 o 
   4   0  12       41.95       15.76      8.70 o 
   5   0  12        3.47       -3.80      8.45 o 
  -6   1  12       16.48       12.16      7.56 o 
  -5   1  12       90.67      107.57      9.15 o 
  -4   1  12       20.47       29.04      6.78 o 
  -3   1  12       21.20       35.10      9.45 o 
  -2   1  12       11.20       13.90      7.79 o 
  -1   1  12        2.46        6.84      4.85 o 
   0   1  12       13.01        7.88      5.61 o 
   1   1  12        5.05       10.07      6.83 o 
   2   1  12        2.18       -1.52      6.83 o 
   3   1  12        0.22       -5.17      7.04 o 
   4   1  12        4.75       -0.18      7.24 o 
  -4   2  12       22.33       29.42      7.61 o 
  -3   2  12        8.65        7.11      5.40 o 
  -2   2  12        5.76        2.56     11.46 o 
   1   2  12        0.19        2.10      6.13 o 
   2   2  12        1.05       -3.90      8.44 o 
  -2 -11  13       37.30       39.41      7.79 o 
  -1 -11  13       19.39       27.12      6.62 o 
   0 -11  13        9.78       16.52      7.91 o 
   1 -11  13        0.67       -5.17      7.32 o 
   2 -11  13       91.39       80.75      9.60 o 
   3 -11  13       39.89       25.85      8.32 o 
   4 -11  13       21.81       27.69      8.32 o 
  -4 -10  13       33.11       43.23      8.58 o 
  -3 -10  13        4.31       -3.94      7.38 o 
  -2 -10  13       82.85       89.99      8.08 o 
  -1 -10  13        7.94        1.59      5.30 o 
   0 -10  13      238.52      245.88     17.23 o 
   1 -10  13      118.54      135.82      8.63 o 
   2 -10  13       51.54       36.99      8.73 o 
   3 -10  13       41.27       50.25      7.10 o 
   4 -10  13       17.88       19.38      6.80 o 
   5 -10  13       23.75       27.54     12.58 o 
  -5  -9  13        0.03        1.50      6.99 o 
  -4  -9  13      120.43      119.52     10.77 o 
  -3  -9  13       11.66        4.61      6.09 o 
  -2  -9  13      221.13      221.92     20.68 o 
  -1  -9  13       13.33       15.88      8.32 o 
   0  -9  13      119.92      119.10      6.60 o 
   1  -9  13       16.86       22.47      6.14 o 
   2  -9  13       13.34        6.71      5.77 o 
   3  -9  13       21.33       19.16      6.12 o 
   4  -9  13       39.42       42.90      6.60 o 
   5  -9  13       16.64       34.07      7.80 o 
   6  -9  13        6.81       -2.15      7.17 o 
  -5  -8  13       36.79       30.20      7.25 o 
  -4  -8  13       30.98       20.98      6.21 o 
  -3  -8  13        6.29        6.39      8.75 o 
  -2  -8  13       39.62       61.80     12.99 o 
  -1  -8  13        3.57       -4.97      5.24 o 
   0  -8  13       28.48       40.21      5.89 o 
   1  -8  13        3.99       -0.28      4.30 o 
   2  -8  13      233.24      218.86     12.71 o 
   3  -8  13        0.52        2.22      5.08 o 
   4  -8  13       76.85       94.71      8.55 o 
   5  -8  13       11.88       15.32      7.21 o 
   6  -8  13        2.53       -2.64      6.71 o 
  -6  -7  13       29.40       15.76      7.95 o 
  -5  -7  13       67.87       85.87      7.48 o 
  -4  -7  13      109.31      119.81      7.91 o 
  -3  -7  13       43.07       48.26      5.99 o 
  -2  -7  13      299.86      328.16     10.00 o 
  -1  -7  13        0.87        5.06      6.62 o 
   0  -7  13      164.96      157.76      7.81 o 
   1  -7  13       24.68       32.15      5.19 o 
   2  -7  13       68.05       81.59      4.96 o 
   3  -7  13      130.64      146.83      8.28 o 
   4  -7  13        5.52        4.32      8.37 o 
   5  -7  13       23.97       41.29      6.75 o 
   6  -7  13        1.33        5.50      8.15 o 
  -6  -6  13        1.40        4.39      5.41 o 
  -5  -6  13      137.76      135.16      7.67 o 
  -4  -6  13      198.02      208.81     11.16 o 
  -3  -6  13       25.82       28.90      6.08 o 
  -2  -6  13      202.45      192.24     11.55 o 
  -1  -6  13        2.95       -3.19      6.53 o 
   0  -6  13      113.06      111.03      9.84 o 
   1  -6  13        9.82        6.80      6.61 o 
   2  -6  13       53.08       46.12     11.11 o 
   3  -6  13       24.84       27.80      9.48 o 
   4  -6  13        4.42        3.39      3.58 o 
   5  -6  13        3.01        3.49     10.36 o 
   6  -6  13       27.66       35.11      7.08 o 
  -6  -5  13       76.49       86.82     17.16 o 
  -5  -5  13       45.94       43.59      9.74 o 
  -4  -5  13       45.80       45.09     13.57 o 
  -3  -5  13       38.58       28.29      7.41 o 
  -2  -5  13       34.85       44.14     11.36 o 
  -1  -5  13        2.96        6.37      6.23 o 
   0  -5  13       31.14       13.58      6.18 o 
   1  -5  13       15.02       26.23     12.99 o 
   2  -5  13       89.01       98.05     10.69 o 
   3  -5  13        2.39       17.14     13.98 o 
   4  -5  13      106.49      110.21     11.14 o 
   5  -5  13        2.09        2.04      8.35 o 
   6  -5  13       89.25       97.24     11.39 o 
  -6  -4  13        3.63       11.06      8.49 o 
  -5  -4  13       27.03       26.11      8.80 o 
  -4  -4  13       26.03       40.56      8.42 o 
  -3  -4  13       78.35       75.64      9.15 o 
  -2  -4  13       35.31       41.80     15.33 o 
  -1  -4  13      147.96      148.72     11.60 o 
   0  -4  13      114.25      131.00     18.84 o 
   1  -4  13        7.38       12.80      6.68 o 
   2  -4  13      242.81      229.12     32.27 o 
   3  -4  13        0.92       -0.07      7.55 o 
   4  -4  13       52.75       56.47      9.47 o 
   5  -4  13        2.06        1.81      8.23 o 
   6  -4  13        6.11       10.31      8.77 o 
  -6  -3  13       12.54       26.87      8.81 o 
  -5  -3  13      119.07      115.85     18.98 o 
  -4  -3  13       55.04       70.85      8.92 o 
  -3  -3  13       20.27       18.01      7.12 o 
  -2  -3  13        4.08        5.90      5.75 o 
  -1  -3  13       35.24       43.81      7.58 o 
   0  -3  13       54.41       65.50      6.89 o 
   1  -3  13        0.96       15.29      7.39 o 
   2  -3  13       45.40       33.10     11.03 o 
   3  -3  13       28.63       30.98      9.88 o 
   4  -3  13        1.37        2.39      7.30 o 
   5  -3  13        2.85       -1.27      7.73 o 
  -6  -2  13        0.07        0.90      7.79 o 
  -5  -2  13       42.05       39.66      9.18 o 
  -4  -2  13        4.42        8.03      7.06 o 
  -3  -2  13       25.96       23.27      7.25 o 
  -2  -2  13        2.78        0.81     11.18 o 
  -1  -2  13       57.96       62.93      6.98 o 
   0  -2  13       10.59       12.11      7.98 o 
   1  -2  13      140.97      165.15     36.94 o 
   2  -2  13       23.15       18.73      7.31 o 
   3  -2  13       16.61       28.61      7.75 o 
   4  -2  13        3.62       -2.12      7.11 o 
   5  -2  13       22.78       22.23      7.98 o 
  -5  -1  13        4.44       -1.82      7.16 o 
  -4  -1  13       38.50       42.46      7.83 o 
  -3  -1  13       52.21       55.70      8.77 o 
  -2  -1  13        0.46       11.55      6.55 o 
  -1  -1  13       38.16       33.32      6.23 o 
   0  -1  13        3.80        8.89      6.78 o 
   1  -1  13        1.07        4.35     10.55 o 
   2  -1  13        4.85        9.16      6.89 o 
   3  -1  13        0.21       -1.23      7.18 o 
   4  -1  13        0.73        4.29      7.60 o 
  -4   0  13        0.15       -2.19      6.42 o 
  -3   0  13        5.19        8.31     13.88 o 
  -2   0  13        2.94        3.41      6.20 o 
  -1   0  13       24.89       35.56      6.82 o 
   0   0  13       40.95       48.25      7.54 o 
   1   0  13       19.65       26.14      7.16 o 
   2   0  13        9.14       11.19      8.35 o 
   3   0  13       14.50       11.93     13.44 o 
  -2   1  13       40.75       44.10      6.73 o 
  -1   1  13       22.17       28.96      7.71 o 
   0   1  13       15.94       24.17      6.61 o 
  -1 -10  14       29.37       34.62      9.15 o 
   0 -10  14        0.75        2.16      5.27 o 
   1 -10  14       23.14       24.32      5.47 o 
   2 -10  14        3.66        1.92      6.24 o 
  -3  -9  14       24.73        5.44      6.96 o 
  -2  -9  14       38.04       35.06      6.85 o 
  -1  -9  14       11.55       13.45      6.15 o 
   0  -9  14      139.56      129.22      8.18 o 
   1  -9  14       18.07       22.95      5.13 o 
   2  -9  14      112.98      108.43      6.50 o 
   3  -9  14       76.94       88.93      7.47 o 
   4  -9  14        0.21       -9.60      7.00 o 
  -4  -8  14       44.06       43.79      7.06 o 
  -3  -8  14       16.65       10.35      5.98 o 
  -2  -8  14      126.94      117.66      7.52 o 
  -1  -8  14        3.80       -1.30      5.21 o 
   0  -8  14      179.65      191.88      8.68 o 
   1  -8  14       67.72       83.65      6.70 o 
   2  -8  14        9.80        2.86      5.36 o 
   3  -8  14       80.55       96.26      6.51 o 
   4  -8  14        8.85       15.69      9.39 o 
  -4  -7  14       16.71       17.15      4.92 o 
  -3  -7  14        4.11        4.18      4.15 o 
  -2  -7  14       44.51       42.80      5.48 o 
  -1  -7  14       10.54       20.43      7.77 o 
   0  -7  14        9.61       10.94      7.16 o 
   1  -7  14        3.04       -0.46      8.33 o 
   2  -7  14        8.89       18.03     11.13 o 
   3  -7  14       30.61       26.53     10.70 o 
   4  -7  14       69.77       69.87      5.18 o 
  -4  -6  14        8.27        0.25      8.91 o 
  -3  -6  14        0.09        1.40      8.22 o 
  -2  -6  14       95.51      108.81      9.92 o 
  -1  -6  14       11.25        6.90      7.06 o 
   0  -6  14      110.53      102.44      9.28 o 
   1  -6  14        0.32        0.58      7.02 o 
   2  -6  14       26.58       51.83     15.64 o 
   3  -6  14        3.97        2.52      9.26 o 
   4  -6  14       23.80       38.71     13.77 o 
  -4  -5  14      149.54      145.53     12.24 o 
  -3  -5  14       10.84        9.72      8.16 o 
  -2  -5  14      213.60      208.73     11.48 o 
  -1  -5  14        1.60       10.07      8.79 o 
   0  -5  14       45.51       59.34     11.33 o 
   1  -5  14        7.88        9.25      6.76 o 
   2  -5  14       22.89       15.13     14.52 o 
   3  -5  14       31.68       24.17     12.59 o 
   4  -5  14        2.56       -8.52      8.14 o 
  -4  -4  14       68.38       61.76     10.98 o 
  -3  -4  14       11.87        6.52      7.58 o 
  -2  -4  14       29.95       34.53      7.45 o 
  -1  -4  14        0.51        2.44      6.35 o 
   0  -4  14        1.01        4.95     11.74 o 
   1  -4  14       12.89       17.72     20.14 o 
   2  -4  14        8.95        9.51      8.11 o 
   3  -4  14       20.78       26.65     14.64 o 
   4  -4  14        8.66       21.32      9.10 o 
  -4  -3  14        9.27        5.16      7.44 o 
  -3  -3  14        1.40      -11.30      6.82 o 
  -2  -3  14        1.02        1.92      7.12 o 
  -1  -3  14        4.47       20.38      6.74 o 
   0  -3  14        2.61       13.18      7.55 o 
   1  -3  14        0.51       -0.67      7.51 o 
   2  -3  14       55.20       57.53     19.54 o 
   3  -3  14        0.19        7.30      8.17 o 
  -3  -2  14        1.23       -1.26      7.09 o 
  -2  -2  14        7.28        3.72      7.12 o 
  -1  -2  14       14.76       22.76      9.35 o 
   0  -2  14      112.56      126.51     21.91 o 
   1  -2  14        9.20        9.50     20.78 o 
   2  -2  14       43.22       33.60     12.61 o 
  -1  -1  14       14.65       15.52      9.12 o 
   0  -7  15       93.22       67.24      9.60 o 
  -1  -6  15       10.10       22.62      8.04 o 
   0  -6  15        5.17       14.53      7.91 o 
   1  -6  15       54.20       64.43     14.96 o 
                                                 
